# Supplementary material for: Transcription factor ZNF148 is a negative regulator of human muscle differentiation
Source: Sci Rep. 2017 Aug 15;7:8138. doi: 10.1038/s41598-017-08267-5 (PMC5557752; doi:10.1038/s41598-017-08267-5)
Supplement: Supplementary file 2 — Supplementary Dataset 1 [file 41598_2017_8267_MOESM2_ESM.xls]

## Sheet: Sheet1
24hr differential expression			48hr differential expression			96hr differential expression
Genes	Pvalues	Fold Change	Genes	Pvalues	Fold Change	Genes	Pvalues	Fold Change
RCC2	1.99781e-06	-3.02255	SLC1A1	5.19355e-06	9.39954	LINC00948	1.11022e-16	133.859
LOC102724352	4.65408e-06	6.05174	KLF2	6.17439e-06	2.30229	HES6	1.92606e-06	-14.4138
ITPR1	6.26607e-06	-4.05912	GJA5	8.73793e-06	5.04719	MYBPH	3.85372e-06	13.248
PDZD11	1.26672e-05	-2.6613	B4GALT1-AS1	1.2345e-05	-3.20057	KLHL30	5.7787e-06	32.0561
LINC01085	1.53472e-05	4.36661	lnc-MAP6D1-1	1.84881e-05	4.04899	ZBTB47	7.70468e-06	2.60714
DAD1	1.69338e-05	-2.05599	XLOC_l2_010591	2.5207e-05	13.3735	LDB3	9.63116e-06	27.9262
ANKRD29	2.33374e-05	3.95912	GH2	3.12334e-05	2.87031	P2RX5	1.15565e-05	2.60779
RFX8	2.59972e-05	-3.46576	NEIL3	3.32729e-05	17.8739	UBE2C	1.34837e-05	30.4806
CBX2	2.81388e-05	-2.81751	CNKSR1	3.48218e-05	4.77303	LOC100507537	1.54103e-05	32.8105
TRIM46	3.23942e-05	6.4414	CDH17	3.68818e-05	2.61619	ATP1B4	1.93256e-05	300.617
KATNAL1	3.40038e-05	-3.20681	lnc-PLCE1-1	3.89439e-05	5.15309	TNNC2	2.12546e-05	284.868
UMODL1	3.66472e-05	-9.21723	MT1L	4.10066e-05	12.5702	GPR124	2.3179e-05	21.3341
LINC00116	3.88003e-05	2.40711	GREB1	4.35589e-05	10.4201	SYNPO2L	2.51062e-05	56.7043
NXF3	4.4471e-05	3.04478	MIR4500HG	4.71562e-05	18.2055	TYMS	2.70331e-05	11.2613
BICD2	4.65942e-05	2.2547	EREG	5.52487e-05	32.8252	ULK4	2.89273e-05	11.179
TERF2IP	4.92306e-05	2.73638	FOXQ1	5.78319e-05	7.82633	NPPA	2.89517e-05	186.368
ARL4D	5.13972e-05	-3.00196	DRD2	5.98499e-05	17.2551	CKM	3.28011e-05	196.417
RORA	5.30255e-05	-2.74408	ACTG2	6.8119e-05	40.753	KIF20A	3.47511e-05	26.8736
ATL1	5.72855e-05	-3.17801	LINGO1	7.01758e-05	3.93113	MIS18A	3.66897e-05	2.93331
DAZAP2	5.93963e-05	-8.31548	XLOC_l2_012748	7.37809e-05	3.4213	CACNG1	3.86062e-05	91.0034
VCAM1	6.15201e-05	2.88413	LOC102724564	7.58332e-05	-2.29122	LOC101929023	4.05296e-05	21.0068
C1orf198	6.42341e-05	-2.75102	DYNLL2	7.78941e-05	3.70815	TCAP	4.24854e-05	39.9645
IER3IP1	6.79327e-05	-6.84345	lnc-FPGS-2	8.25062e-05	2.76531	FAM49A	4.43399e-05	6.07628
HAS2	7.0613e-05	2.33103	SLC2A4RG	8.61225e-05	3.51689	MYOM3	5.01674e-05	48.5036
CSTB	7.6463e-05	-3.39035	HMBOX1	8.8177e-05	2.75853	MYOZ2	5.41696e-05	44.0549
COL1A1	8.13203e-05	-4.90845	SERPINB4	9.02385e-05	31.8941	RARRES2	5.61025e-05	7.85131
HABP4	8.34389e-05	-3.33925	lnc-TMEM135-2	9.23205e-05	-4.12778	CHFR	5.80503e-05	3.14145
N4BP2L2	8.55695e-05	-2.53571	lnc-WDFY4-2	9.63688e-05	8.01276	C3orf52	6.0018e-05	7.14845
FYCO1	8.7139e-05	-5.2902	LOC102723946	9.84343e-05	10.5278	XLOC_l2_015090	6.19401e-05	24.6224
ZNF365	8.71484e-05	-2.36074	SERPINE1	0.000104464	24.3859	SLN	6.38625e-05	6500.7
CRIPT	9.19699e-05	-2.2904	MT1HL1	0.000106515	14.6504	lnc-RPLP1-1	6.57408e-05	-34.7886
PHLDA3	9.35281e-05	2.55026	lnc-CCDC68-1	0.000108397	17.0221	CKMT2	7.34374e-05	286.592
TCEAL1	0.00010188	3.02667	PARD3	0.000110598	-2.05703	C1orf167	7.53904e-05	41.7208
ZNF277	0.000104536	2.34213	PNP	0.000112667	12.3269	MYLK3	7.72956e-05	111.235
NABP1	0.000106143	3.58697	TRIP13	0.000114725	5.11073	CAND2	7.92414e-05	32.5029
ROR1	0.000110818	-2.33788	FRMD7	0.000118825	3.48343	PDE4DIP	8.11441e-05	12.4033
DUSP3	0.000112647	-3.17753	TNFRSF10D	0.00012502	15.8909	lnc-FAM72C-2	8.30879e-05	-25.7629
CYBRD1	0.000117348	-4.04264	MT1B	0.000127143	13.5652	ABCC6	8.49544e-05	9.6397
CDK19	0.000123241	-3.84727	GFPT2	0.000129159	19.2484	WIPF3	8.63117e-05	301.229
SERPINH1	0.00013167	2.30106	HLA-B	0.000133134	5.60232	MB	9.07049e-05	318.45
QDPR	0.000136531	2.31439	GAP43	0.000135211	-9.04993	CCDC28A	9.08101e-05	3.69769
GDF6	0.000140795	-2.40391	FTH1	0.000137254	2.06217	TRDN	9.46555e-05	480.308
FIGN	0.00014296	-2.06109	HHIPL2	0.000141434	-10.2217	CASC18	9.65381e-05	6.6352
BTG2	0.000144543	3.41598	PHEX	0.000143461	5.53211	HTR3E	9.8443e-05	72.3057
TGFBR2	0.00014721	7.52261	SSTR1	0.000147516	20.7909	AKAP6	0.000100252	10.3076
SLC16A4	0.000149338	-2.76547	STEAP1B	0.000149623	12.202	GYG2	0.000102336	-9.26804
AMMECR1	0.000153594	2.08464	TGFBR2	0.000151652	12.6535	SLC2A5	0.00010424	231.022
ABCA1	0.000157433	-3.61177	ARHGEF35	0.000153708	-4.5085	CENPJ	0.000106184	3.27284
STX10	0.000159458	-2.27789	CAPG	0.000155796	12.6433	SOD2	0.000108026	4.04554
TNFRSF10D	0.000161716	-6.11111	SDC1	0.000157884	-11.6739	KLHL40	0.000110254	233.215
RELL2	0.000163805	2.62074	HMMR	0.000164048	14.7295	HHIPL2	0.000111887	21.6042
PCDH7	0.000165903	-2.21236	TK1	0.000166079	7.57091	DYNC2H1	0.00011579	6.14046
GNS	0.000168041	2.4607	GPR68	0.000170148	-30.0382	ARMS2	0.000117756	56.0872
PFKFB4	0.000170663	-2.42705	GSAP	0.000174294	8.05756	MIR143HG	0.000119706	13.1407
MED8	0.000172316	2.14117	PRPS2	0.000176315	4.43529	TNNI2	0.00012163	117.482
TOM1L1	0.000174423	3.17492	GAS6	0.000178427	12.2879	ACTN2	0.000123512	37.4355
NDUFAF3	0.000183729	-4.6804	MT1E	0.000182574	10.9784	TNS1	0.000125452	8.19705
SYNC	0.000185589	2.48423	CTSLP8	0.000184527	7.95245	COL1A1	0.000127377	6.09728
TRIB2	0.000189951	-3.2774	CDK1	0.00018661	-5.7658	CAPN6	0.000129311	854.696
TWF1	0.000191448	-2.87847	LINC01085	0.000188763	21.3147	SYNPO2L	0.000131251	54.5166
CEND1	0.000193681	-9.52732	MPP4	0.000190831	16.6373	FOXM1	0.000132508	23.3748
C3orf18	0.000195126	2.99045	CAPG	0.000195238	12.0077	LRRN4CL	0.000137439	2.83104
MAP3K14	0.000199974	-2.42656	STEAP1	0.000199853	12.2619	LMO2	0.000138747	15.5046
VAMP3	0.000202171	3.23754	MT1A	0.00021122	-11.4613	NPNT	0.000139017	209.197
SAMD9L	0.000206659	-2.67721	RAD54L	0.000213161	12.359	CKS2	0.00014278	6.59833
lnc-DNASE1L3-1	0.00020792	-2.98376	CPEB1	0.000215168	-23.0044	SRL	0.00014472	4387.17
NCEH1	0.000212849	3.37355	APLN	0.00021721	20.1192	STMN2	0.00014662	132.771
CDCA4	0.000221588	-2.73344	NT5E	0.000219343	10.457	PRDX6	0.000148162	3.74747
ZFP36L2	0.000223441	-2.26367	lnc-DGAT2-1	0.000221349	-2.05394	RPL23AP7	0.000150482	-3.00952
HEYL	0.000225638	3.31153	SASS6	0.000229392	-3.0234	HIST1H2AL	0.000154234	-23.5684
COL3A1	0.000227543	-3.12279	NAMPT	0.000231615	4.6197	LINC00341	0.000156667	2.52909
SERPINE1	0.000232077	-4.61544	THSD4	0.00023372	9.983	DACT3	0.00015832	3.49455
MYLK	0.000239021	2.3191	FAM111B	0.000235766	11.9376	CASQ2	0.000160133	218.572
BBC3	0.000241104	-2.44291	HLA-DPB2	0.000237863	6.63465	NGFR	0.000162006	9.64443
LIF	0.000245855	2.13312	LOC100506379	0.000241743	-3.29691	lnc-DHRS7B-2	0.000163935	3.17482
SMCO4	0.000247419	2.34165	PCDHA11	0.000243899	5.12124	LOC100128531	0.000165724	-45.4903
ZNF469	0.000249205	-2.67727	TICRR	0.000247833	12.9049	TTTY16	0.000167877	-12.4185
BMPR2	0.000253443	2.11309	APMAP	0.000252432	2.74628	HLA-DQA2	0.000169663	21.8428
KLF2	0.000258229	3.12893	GJA1	0.000254219	6.48819	RASSF2	0.000171629	10.6398
CTF1	0.000262004	-3.05153	KYNU	0.000256105	-9.57899	CPEB1	0.000175503	11.818
JOSD1	0.000264517	-2.41619	STEAP2	0.000258231	12.1705	LOC101929641	0.000177309	5.55301
ZNF25	0.000266133	-2.47913	TMEM132B	0.000258279	25.5336	CSRP3	0.000178416	499.691
TMEM50B	0.000268368	-2.5122	HIST1H3F	0.000266356	4.62892	MMP24-AS1	0.000181475	2.53731
PKDCC	0.00027263	-7.45785	IFNAR1	0.0002685	-6.35659	SERTAD4	0.000183006	9.3942
VNN1	0.000277091	-2.50935	SFRP1	0.000270554	12.8262	FIGN	0.000187237	4.74094
ATP6V1B2	0.000279278	-2.00463	AOX1	0.000272621	-18.181	MFAP5	0.000189025	12.5225
CDT1	0.00028332	-2.41842	ARNTL2	0.000274612	-6.31623	SEPW1	0.000190929	-4.91582
LOC102724814	0.00028591	-2.13559	LINC00888	0.000276656	3.33387	DPYSL5	0.000193017	677.22
RHEBL1	0.000287563	-3.24617	HIST2H3A	0.000278767	-6.35959	PDE4DIP	0.000195332	5.7309
MAF	0.000289661	2.55117	PLAUR	0.000280772	-9.55337	SPTB	0.000196565	131.847
MICA	0.000292146	2.32189	TRIM4	0.000282927	3.17877	CCDC141	0.000198675	21.837
TOM1L2	0.000298214	3.09425	SOAT1	0.000286716	-4.96764	LOC102723894	0.000200607	88.9861
BEX2	0.000303069	2.28786	TSPYL2	0.000289003	-2.32266	lnc-PHF3-1	0.000206423	-6.13828
SOCS1	0.000304767	-3.56317	CPNE7	0.000293157	18.3477	CSE1L	0.000208001	2.23568
lnc-MSRB3-2	0.000313072	3.20911	MAN1A1	0.000295189	11.8364	TXLNA	0.000209266	-2.92256
ANKRD52	0.000313202	3.89665	B3GALTL	0.000298868	-2.90213	TNNT3	0.000212247	171.751
KAZALD1	0.000317444	-2.44477	OCRL	0.00030125	-6.95355	COX6A2	0.000214186	79.5354
TVP23B	0.000321608	-3.51555	HIST1H3B	0.000304491	7.93575	CYB5R1	0.000215571	5.21777
OBSL1	0.000323887	-2.29798	PBK	0.00031165	24.4374	CDC37L1	0.000221804	-2.93704
BECN1	0.000325874	-3.24428	QSOX1	0.000313741	-5.45231	HNRNPA1L2	0.00022377	-2.4915
TXNRD1	0.000328009	-2.43747	STC1	0.000315705	-26.0921	TRIP13	0.000225602	10.6186
MTMR4	0.000330131	-4.53502	HLA-DRB1	0.000317789	-8.13044	LOC283140	0.000227504	5.42974
SOX8	0.000332206	-8.05306	lnc-FAM171B-1	0.000321733	-2.55763	IP6K2	0.000229444	3.32376
DYRK4	0.000332236	-2.20875	KRTAP1-5	0.000323733	13.5532	RCCD1	0.000231093	4.67394
ARAP3	0.000337047	-4.78769	SEMA7A	0.000323915	-15.403	FOLR1	0.000232375	128.493
LOC101929726	0.000339045	5.30444	ARMC8	0.000328039	3.74614	MFSD12	0.000234853	2.29234
TDG	0.000343063	-3.15674	ELTD1	0.000330059	-9.68201	ARPP21	0.00023552	24.0449
TXNIP	0.000345085	-2.2496	ANPEP	0.000331937	-7.4029	PADI2	0.000239036	13.662
PCYOX1	0.000345228	2.19725	MYLK	0.000331999	-6.99571	KISS1	0.000240915	30.833
CYB5R4	0.000351332	3.75536	RPGRIP1L	0.000336387	3.94431	ATF3	0.000242913	3.33903
FBXO41	0.000355829	-2.44509	TMEM158	0.000338303	4.0625	LRRN1	0.000246789	116.926
KLC2	0.000374919	-2.21991	LYPD6B	0.000340194	6.51437	LINC00924	0.00024855	7.48651
ZNF148	0.000378944	-3.69912	CPA4	0.000342712	-3.71797	RNF24	0.000248809	2.46828
TIRAP	0.000381335	-3.28963	MYB	0.000344607	10.4826	SNHG16	0.000252496	2.44548
GSAP	0.000383475	2.99688	RAB27B	0.000346455	13.9538	PROX1-AS1	0.000256471	2.13493
RIMBP3	0.000392227	-2.74245	HLA-DPB1	0.000348695	9.30999	NDRG2	0.000258232	-53.6649
TEAD4	0.000393801	2.40994	CCL28	0.000352521	-35.0206	HLA-DMB	0.000261749	53.0707
RCOR2	0.000398411	3.94814	MIR4697HG	0.000354529	-7.05042	PNRC1	0.000263674	2.46533
APOBEC3F	0.000400329	3.13487	NLRP10	0.000354574	5.7427	C1QL4	0.000266144	-11.8809
EFR3A	0.00040493	-2.21627	AIM1	0.00036091	24.5951	ACTA1	0.000268036	-18.755
CDK20	0.000409166	-2.55031	KDM4D	0.000364902	-2.73621	C10orf71	0.000269727	10.3655
TSC22D3	0.000411658	-2.11863	BTBD6	0.000366906	-2.70851	SH3BGR	0.000271924	11.1375
ATOH8	0.000414984	3.38825	FAM110A	0.000369087	3.51146	SUMF1	0.000273694	5.64393
FRAT2	0.000419873	2.11324	lnc-TMEM242-1	0.000371158	-2.53784	CYTH1	0.000275466	2.08532
SLC2A14	0.000422012	-2.55112	HLA-DPA1	0.000373115	9.24966	MYH3	0.000275467	102.892
MAP3K2	0.000424171	-2.61757	lnc-CXCL2-1	0.000375218	10.9411	MOXD1	0.000279512	-8.10562
EHD1	0.000428361	-2.54506	SLC35G3	0.000379532	-3.65457	MYL4	0.000281216	-164.504
PHLPP2	0.000430507	2.66739	PSMB9	0.000381427	-5.30444	GLCE	0.000283393	2.75365
P3H2	0.000432703	3.02723	DIAPH3	0.000385093	13.926	BIRC5	0.00028528	28.3697
SLC25A12	0.000434855	-2.44677	RGS20	0.000387488	11.4188	CDCA7L	0.000287101	3.89345
PDE4DIP	0.000434879	-2.41084	ATAD2	0.000389633	-14.0342	RRAGD	0.00028939	319.975
SLC37A2	0.000441267	2.22232	RBPMS	0.000391534	-7.69777	PPP1R3A	0.000290945	-85.3249
TTLL1	0.000443354	-2.53363	PPT2	0.00039358	2.52988	XAF1	0.000293285	-17.8257
UHMK1	0.000445344	2.21535	DPYSL3	0.000396915	7.57126	ANO2	0.000295472	-18.478
WBSCR22	0.00045601	2.21484	RBPMS-AS1	0.000399944	3.61985	PRRT4	0.000296074	-137.268
NUAK2	0.000462448	-4.86625	FANCG	0.000401775	4.0031	CBX6	0.000298795	3.04899
UBE2B	0.000464479	-3.12517	TRAIP	0.00040562	6.28011	PROCR	0.000300857	9.48147
ATP6V1C1	0.00046658	-2.42133	RGS17	0.000407651	-8.46666	lnc-MFSD2A-1	0.000303491	-9.34862
RAB32	0.000469032	-9.33692	HIST1H2AG	0.00041008	-9.83974	MAPKBP1	0.000303506	2.03338
PLXND1	0.000470989	2.46354	HAS1	0.000410334	-3.83875	P2RY2	0.000306398	-17.9897
SIPA1L2	0.000473305	-4.20833	CA12	0.000413991	17.6653	SGCD	0.000308629	-6.06093
ZNF226	0.000483632	-2.33782	PDK3	0.000416291	5.31946	INPPL1	0.000310405	-3.98717
ANKRD46	0.000483635	4.19655	KIF2C	0.000422574	11.7347	JPH1	0.000312284	82.8021
MRVI1	0.000490534	-2.0039	CDCA5	0.000424525	-9.16812	MYH11	0.000315189	23.2351
DNMT3B	0.000496313	-3.2363	UBE2C	0.00042662	-11.3677	MYPN	0.000317764	-5.60672
CDKN1C	0.000496474	-11.0112	SPC24	0.000435336	6.66567	AIM1	0.000320145	-12.8749
GPM6B	0.000507058	-2.94156	WEE1	0.000438758	-7.83612	HMGB2	0.000321965	6.49892
ROBO4	0.000511026	-2.17103	SRGN	0.000441414	-7.86039	MLXIPL	0.000324491	-16.8195
FRMD8	0.000513418	-2.32801	BTBD8	0.000444819	-3.26482	LIMCH1	0.000326195	-20.7767
SMARCC2	0.000517633	2.00314	CKAP2L	0.00045145	16.2059	HIST1H3C	0.000327341	-2.40152
NIM1K	0.000521521	-3.52817	lnc-ASF1A-2	0.000453232	-9.62153	DUSP26	0.000329033	-124.696
MAP1B	0.000526027	-2.20187	NDNF	0.000457404	7.63321	SPC24	0.000331386	10.9463
RND3	0.000526223	2.29692	PROCR	0.000459371	-12.8378	HES4	0.000336009	28.2455
MTFP1	0.000530487	2.74036	MOV10	0.000461361	3.57309	MYH7	0.000337409	308.196
RAB6B	0.000532677	-4.45195	NTNG1	0.000463666	19.6456	AFAP1L1	0.000341554	-16.9438
DDAH1	0.000537521	-2.31932	CCNB1	0.000465358	11.4919	APOBEC2	0.000342695	175.646
TRPM3	0.000547358	3.8421	EMCN	0.000467693	-3.97243	ORAI3	0.000350972	2.52253
KIAA0408	0.000549659	-3.01928	SUMF1	0.000469828	-5.1984	CENPM	0.000352819	9.56437
CREBRF	0.00055171	-2.83413	CIT	0.000471697	-10.6694	KLHL41	0.000356687	8.32702
HADHB	0.000554282	-2.08922	EXO1	0.00047566	-10.7653	LOC100506725	0.000358698	26.6232
CRTC2	0.000557859	-2.02062	SHCBP1	0.000475786	13.7404	MEGF6	0.000360484	-7.523
STX10	0.000559771	-2.12166	DKK2	0.000479932	9.72427	ST6GALNAC5	0.000361005	-4.24654
JAK1	0.000566473	2.01273	FKBP11	0.000482109	-7.30356	FHL2	0.000364397	-3.66082
SAPCD2	0.000571095	2.35285	KDR	0.000484093	-38.8139	FKBP5	0.0003662	-2.82546
MAP4	0.000572783	-2.25345	WIF1	0.000486183	13.8044	CHAF1A	0.000368526	6.72563
PLEKHG3	0.00057502	3.04371	CD44	0.000488196	-10.3121	lnc-HELZ-1	0.000369925	31.9732
EMC3	0.000587537	-2.17432	DCN	0.000490546	5.16066	ITGB1BP2	0.000371784	34.5142
CRELD1	0.000591984	-2.01721	HJURP	0.00049265	17.726	A2M	0.000372313	218.029
COMMD6	0.000594164	2.76836	NCEH1	0.000494433	6.92975	RAB15	0.000376371	-10.3802
TMEM97	0.000598397	2.08339	VNN1	0.000496637	-7.7314	CTTN	0.000377792	2.02317
SLC7A2	0.000602385	2.6154	PIANP	0.000497952	-8.57524	NDC80	0.000378242	30.1937
ARNT2	0.000602649	-3.03483	POLQ	0.000498228	-6.7734	WFDC21P	0.000380196	-12.6587
GPR68	0.000608786	2.95188	DPY19L2P2	0.000502952	-8.10724	SLC2A4	0.000384023	20.3927
RFX5	0.000613113	-2.56709	GPR39	0.000510959	-13.0857	KNTC1	0.000385482	-8.40547
DAG1	0.000619579	-2.64942	THBD	0.000512987	9.08089	PACSIN1	0.000387811	-179.005
RGS16	0.000621646	-7.22525	CTSL	0.000515045	8.2348	C19orf47	0.000391457	13.995
MAP3K12	0.000627794	2.10066	SRPX	0.000518965	-5.65777	ISLR	0.000393269	7.33158
PLXNB3	0.000632125	3.29865	HLA-B	0.00052309	-3.84593	PBK	0.00039518	44.4826
ZNF730	0.000634414	-2.43856	SERPINB3	0.000523154	26.477	LMOD3	0.000397289	21.0929
MKRN1	0.0006365	2.77874	LAMA3	0.000527327	-14.0871	XIRP1	0.000399229	-26.4661
KIAA1715	0.000641997	3.62224	POLH	0.000529265	-3.77513	PPAPDC3	0.000400754	5.22603
GINS2	0.000644636	-2.1631	CDCA3	0.000533477	9.61829	lnc-DBN1-2	0.000403089	2.652
HEY1	0.000647531	7.4365	RASA2	0.000533584	-4.32573	DGKD	0.000405052	4.09342
SRPR	0.000660042	2.11028	DCBLD2	0.000537551	-9.27362	NEB	0.000407164	-58.2703
MAT2B	0.000666133	-3.36477	HLA-DRA	0.000539391	12.078	ANXA3	0.000409191	4.11992
CMAHP	0.000668922	-3.76611	ZNF385D	0.000541939	3.73768	CD36	0.00041053	8.68501
ING3	0.000677128	2.50508	lnc-AAAS-1	0.000543985	-5.29269	CDR2L	0.000412188	-2.92574
GGCT	0.000679185	2.2236	CAMK2N1	0.000545862	-6.60016	GAB2	0.000414662	-5.02028
PKN3	0.000681787	2.53692	TFPI2	0.000547879	7.94731	ENO3	0.000416303	38.314
FAM73A	0.000685985	-2.00278	C1S	0.000550047	-5.52056	LINC01353	0.000418062	5.02835
FAM50B	0.000692027	-3.36154	BUB1B	0.000551917	13.569	TRIM49	0.000420208	-14.5305
LIN7B	0.000694455	-2.56235	SOD2	0.000556022	-6.41597	LRRC8B	0.000421971	3.67545
ENO2	0.000706518	-5.38382	lnc-EPHB4-1	0.000557175	2.35737	lnc-PTPN3-2	0.000423524	-54.3103
CDC25A	0.000715593	3.01471	ARPC1A	0.000562063	-2.18233	lnc-GNB2-1	0.000424394	-2.36657
ANGPTL4	0.000718659	-2.60937	CFAP58	0.000564064	-2.0925	DNAJA4	0.000427319	-63.3262
CNOT6	0.000720743	-2.82754	NPTX2	0.000564269	-4.45389	OAS1	0.000427869	-57.7493
PADI1	0.000721496	-6.15566	EVI2A	0.000568534	-8.00836	LRTM1	0.000431843	-104.783
FAM101B	0.000726952	-2.02184	PTTG2	0.000570594	-6.61252	RMI2	0.000434075	7.54656
PHC3	0.000731046	-2.13885	SNTB2	0.000572549	-4.48801	lnc-ASB15-3	0.000436069	313.228
MRAS	0.000736614	2.63767	TMSB10	0.000574467	2.28311	ASPM	0.000437812	51.9933
PRDM8	0.000741019	-2.17091	CTSV	0.000581366	-4.25773	ASNS	0.000439953	5.28651
FBXL17	0.000743498	2.33319	HMCN2	0.000583014	-5.51177	CCNO	0.000442213	-4.09515
GLS	0.000747611	2.24316	CEP164	0.000584973	3.91022	SPARCL1	0.000443415	64.346
PREX1	0.000749811	-2.07489	GIMAP2	0.000588749	-4.39418	CYP19A1	0.00044673	6.84604
GALK2	0.000751491	-2.11197	HLA-DQA2	0.000590533	13.5596	RASSF4	0.000449203	5.41389
LINC01444	0.00075393	-2.32753	TK2	0.000592959	4.46739	CEMIP	0.000451277	10.1689
FAM101A	0.00075414	2.46924	CAPN5	0.000594906	-7.01434	MAN1A1	0.000453384	9.84906
TCOF1	0.000764987	2.05143	MCM10	0.000596245	14.9682	CAPN5	0.000454981	12.3128
INSL5	0.000773273	-2.53764	IQGAP3	0.00059963	10.2495	ATP1A2	0.000457819	-44.0194
NFX1	0.000777532	2.31751	FPR1	0.000605292	-8.33322	TNFRSF25	0.000459309	17.5672
ARID3A	0.000790323	4.34088	MYLK	0.000613755	9.25404	GMPR	0.000461189	17.1027
PSMB9	0.000804873	-2.51304	HLA-DPA1	0.000616172	-10.9006	PTTG2	0.000462812	-7.09153
RNF149	0.000809159	-2.02053	HIST1H3D	0.000619836	5.12726	TBC1D9	0.000464515	-2.37381
MLXIPL	0.000810989	6.74346	RRM2	0.000622015	-13.9253	ARHGEF37	0.000466501	6.3662
TRAF4	0.000819168	2.19702	TMEM107	0.000623879	3.15936	MURC	0.000467717	32.5543
STC1	0.000822185	5.73989	RAB32	0.000632042	8.93807	EFEMP2	0.000470371	-2.04271
CBLN3	0.000824574	-2.45171	NCAPG	0.000633974	-18.4304	TPD52L1	0.000473141	19.5942
HPS5	0.000828241	-2.08416	REXO2	0.000636283	2.60943	MPC2	0.000476967	3.50545
CAMK2N1	0.000830879	3.15069	CEP55	0.000638226	-15.0585	MAPK8IP3	0.000478677	-2.92067
FAM134B	0.000832986	-2.79527	HFE	0.000640368	10.1293	CRYAB	0.000481473	-6.16685
TMEM155	0.000835156	-3.31231	HLA-DRB5	0.000644435	-8.62047	FAM213A	0.000485153	-48.8867
NASP	0.000837484	-2.7727	RAB27A	0.000646283	-6.44305	RPAIN	0.000485447	-2.26137
MIR503HG	0.000841079	-2.27479	KIF15	0.000647772	-12.035	HJURP	0.000488285	-41.7772
TICAM1	0.000843819	2.1074	CDCA8	0.000650504	-13.9829	SH2D3C	0.000489909	38.9259
GNPDA2	0.000850195	2.49463	FOXM1	0.000652663	9.1498	MCM3	0.000492194	4.57657
EPS8L1	0.000852101	2.00971	TEX30	0.000654956	-2.07451	LINC00629	0.000493574	-2.55199
LRRC8A	0.000854123	2.05447	SMKR1	0.000657145	8.94119	MAP3K3	0.000495683	2.92959
IFNAR1	0.000856246	3.41953	JRK	0.000663241	8.08516	CDK1	0.000497416	26.6244
SLC25A13	0.000861683	2.08705	DPP4	0.000665168	-6.95448	CORO7	0.000499369	2.67045
HLA-DMB	0.000861853	-2.20677	lnc-TGFBR2-1	0.000669357	-13.3009	RAI2	0.00050346	-15.5963
MIR210HG	0.000873513	-2.85293	HPCAL1	0.000670867	7.33129	TMEM119	0.000504867	-9.18195
LINC00704	0.000878025	-3.28799	CCDC15	0.000671057	-5.30527	LOC729451	0.00050712	17.013
PIGS	0.00087979	2.72571	IER5	0.000671955	-6.12878	EDC4	0.000509019	2.32329
NR2F2	0.00088374	-2.1663	ROS1	0.000676032	-13.1573	BUB1B	0.000510556	31.8608
LFNG	0.000894954	2.27566	E2F7	0.000681559	9.00787	C12orf73	0.000511289	2.89226
SIX2	0.000896926	2.51728	RAD18	0.000683217	7.52798	ADAMTS14	0.000517607	6.98642
VAV3	0.000900715	4.46147	LTBP1	0.000683803	11.3009	NEIL3	0.000519823	-22.0098
LOC101929723	0.000906889	2.7147	AP1S3	0.000688317	-4.42368	IL17B	0.000522326	-399.825
NOTCH3	0.000918211	-3.74526	APOBEC3B	0.000689765	12.0067	MYL3	0.00052245	-224.484
SNTG1	0.000922092	-3.54754	TEX40	0.000694209	-2.44898	NUDT11	0.000526355	-2.58982
PRAF2	0.000922652	-2.69229	CYB561A3	0.00069572	-4.99989	ZNF555	0.000528591	-2.76695
CLIP4	0.000930905	-2.19963	PAK1	0.000699726	-2.93603	ECI2	0.000529671	2.16367
ULBP2	0.000933062	-2.69793	BOLL	0.000702181	7.14237	TTTY14	0.000535465	-5.59835
PRRT3	0.000933442	-2.76845	FAM87A	0.000704029	-7.63494	UNC119B	0.00053669	-3.8715
OIP5	0.000938912	-2.26435	DAZAP2	0.000705744	5.30334	BUB1	0.000537425	24.4197
GRB14	0.000946636	3.0276	TMEFF2	0.000708053	14.3109	KCNH2	0.000539616	-187.547
TRIM16L	0.000948295	-2.52789	CCBE1	0.00071011	-3.58633	TTTY14	0.000542071	3.65785
SMIM13	0.00095205	-2.26592	PKN2-AS1	0.000712574	-2.16128	NDRG4	0.000542385	4.42747
lnc-TMED5-1	0.000953574	2.96389	lnc-GTF2A2-2	0.000716542	-2.05313	ARID3B	0.000546534	4.61374
PCTP	0.000961304	2.47524	ARHGAP11B	0.000723426	8.27221	C16orf46	0.000549899	4.91491
SYDE1	0.000964944	2.67723	C5orf56	0.000726191	3.28162	PLD2	0.000551705	-5.01013
TNFRSF10B	0.000967507	2.02768	CAMK2N2	0.000730596	-10.7181	VASH2	0.00055377	-17.9536
LBR	0.000969217	-3.09763	TWF1	0.000731121	7.2336	STX1A	0.000556443	-3.18803
RELA	0.000987035	2.82749	PCNA	0.00073296	-4.33791	MX1	0.000559169	164.93
ULK3	0.000992579	-2.42769	PTX3	0.000734132	10.2814	SMC4	0.000563514	-6.27978
GBP3	0.000999106	-2.54245	SH3D21	0.000741142	-8.55229	AQP1	0.000564419	125.425
DDB2	0.00100018	-2.1634	NRP1	0.000744225	-6.95463	ACTC1	0.000567592	23.9652
AWAT2	0.00100535	10.0941	FEN1	0.000747257	4.46544	XRCC2	0.000568844	6.36511
CMPK1	0.00101004	2.56624	CD14	0.000748865	10.9195	TMCO4	0.00057033	-2.35388
SLC7A11	0.00101156	-2.99661	LAYN	0.000751073	-4.92004	IRF7	0.000570605	33.7411
CIITA	0.00101593	-7.50303	SOGA1	0.000753271	2.14643	EXOC6	0.000575532	13.6704
HIC2	0.00101846	-3.04408	C6orf1	0.000755154	-5.06104	FIGF	0.000576841	-14.6123
NEK10	0.00102109	3.1798	RCAN3	0.000757642	11.2607	TPM1	0.000578777	12.6052
ASPHD1	0.00102163	-2.51996	ASPM	0.000759589	15.7409	USP18	0.00058019	-10.2552
SLC4A8	0.00102475	4.56867	HIST1H2AJ	0.000767566	-3.95113	HMCN2	0.000580197	-14.556
MTSS1L	0.00102901	-2.13722	HLA-DQB1	0.000769363	8.43427	NCAPD2	0.00058026	-5.78995
HLA-DOA	0.00103099	-2.05624	CAP1	0.000771677	-3.57316	DUSP27	0.000590007	11.9044
RMI2	0.00104451	-2.27926	VKORC1	0.000773685	2.60238	CDCA8	0.000594908	34.6579
TSPAN10	0.00104617	-2.26425	PRC1	0.000775591	-11.3554	LRRC39	0.000594931	61.1403
SLC7A5	0.00104823	3.88973	GTSE1	0.00077843	10.3781	RUNX1	0.000596866	2.32084
LINC00704	0.00106218	-4.02676	LOC101929609	0.00078373	-2.76337	AFAP1	0.000600083	2.11208
PSAT1	0.00106725	-2.56128	NUF2	0.000785915	-18.8758	C1orf112	0.000603177	10.4263
TMEM158	0.00107807	-2.20183	WTIP	0.000788375	-2.47701	SHCBP1	0.000603322	19.6021
SUMF1	0.00107929	-2.2177	GALNT15	0.000790407	10.693	lnc-MSI2-2	0.000603381	-76.9268
lnc-SHPRH-2	0.00108239	-2.83774	BIRC5	0.00079451	-8.35593	CASZ1	0.000603632	-24.8894
ATP13A2	0.00109063	-2.08647	CDC20	0.000802518	-9.41863	GRASP	0.000611069	-14.7565
PLIN2	0.0010944	3.00543	UVRAG	0.000804577	3.33542	ISG15	0.000615345	64.6338
DOK3	0.00111272	2.03486	FSD1	0.000806683	-2.7917	SIPA1L2	0.000615505	9.65137
lnc-VAPA-1	0.00111308	-7.01584	ITGA10	0.000808513	-6.67376	HFE2	0.00062111	-43.2065
MOK	0.00111791	-3.05133	C1S	0.000808968	-5.11866	SLC25A4	0.000623412	9.51311
RNF207	0.00112209	4.23753	MT1M	0.000812647	-11.3312	TMOD1	0.000626048	39.7755
MTCH2	0.00112578	-2.70653	NETO2	0.000816401	7.49743	GABRB2	0.000628656	6.54274
PAQR4	0.00112871	2.15366	ABCC6	0.000820964	7.28805	MYBPC1	0.00063038	-939.655
TIMP3	0.00114173	-3.01257	lnc-ITGBL1-1	0.000822611	-9.30073	HAUS6	0.00063246	-2.97523
CRYL1	0.00114643	2.12378	SIAE	0.000825195	3.842	CDKN1C	0.000633957	-8.90254
ARL1	0.00115629	2.01601	NDC80	0.000827485	11.1772	DDX60	0.000636047	-6.744
LINC01111	0.00116526	-3.6466	PFKP	0.000829477	4.74782	AGT	0.000637283	6.68061
MBOAT1	0.00116976	-3.22175	HELLS	0.000835333	-7.69197	ANKRD1	0.000643893	40.875
C10orf54	0.00117141	2.15943	GRIA1	0.000837274	6.42764	lnc-MYC-2	0.000645895	2.16985
HES6	0.00117149	-2.4164	NEFH	0.000839714	3.0129	IFITM1	0.000647706	59.9265
SAMD9L	0.00118453	-2.86318	lnc-NPB-3	0.000842424	2.08073	PWARSN	0.000651494	-2.23532
GNPTAB	0.00119724	2.23839	BUB1	0.000843377	-15.3132	HLA-DRB3	0.000653704	-6.32788
SLC9A3R2	0.00120808	2.90513	CENPE	0.00085369	11.9435	HS6ST2	0.000654983	238.97
SLC1A5	0.00121127	-2.43395	MGARP	0.000855633	5.80924	lnc-RBM34-1	0.000657585	-9.26731
SCHIP1	0.00121585	2.23437	CENPF	0.000861176	11.1638	MEF2C	0.000659454	-25.2332
HSD17B7	0.00122819	-2.01099	ERCC6L	0.000866117	13.2827	ANGPTL7	0.000660777	25.675
CHAC1	0.00123787	4.50009	CHRNB2	0.000869691	-2.06881	GKAP1	0.000668746	3.85291
LRIG3	0.00124146	2.59292	NPDC1	0.000872819	-7.70193	IFI27	0.00067019	819.415
CCR10	0.00124779	2.21245	CD74	0.000876076	-6.83656	CDH8	0.00067177	-29.6874
MVD	0.00126792	2.00122	SVOP	0.000876494	4.8215	CBS	0.000677062	5.48681
IFIT1	0.00127573	-2.79445	HIST1H2AL	0.000884509	10.0278	SLC35E3	0.000678391	2.15915
SYNPO	0.00127774	3.05177	NGEF	0.000887416	5.21256	TNNT3	0.000680264	-160.009
FANCC	0.00128035	-2.04124	TPX2	0.000892334	-9.36821	TP53INP2	0.000681938	12.8947
NID1	0.00128197	2.47472	lnc-EXOC6B-1	0.000896036	-2.63987	LOC101928516	0.000683348	8.67539
TMEM9B	0.00128745	2.14295	C1R	0.000898461	4.43982	LBP	0.000687116	-4.42475
TSEN34	0.00129449	-2.56111	ORC6	0.000900132	5.89918	FBP2	0.000690361	-75.3466
ACTL6A	0.0013016	-2.0627	NDRG1	0.000903857	-5.49112	CDCA5	0.000691885	15.2495
IL6	0.0013136	2.15042	SEZ6L2	0.000904233	-6.5334	NKD1	0.00069378	-10.8754
LOC100505664	0.00131998	-2.12104	SPAG5	0.000905569	-8.52646	ADPRHL1	0.000695146	-3.81627
CRYAB	0.00132953	-2.60545	HLA-DQA1	0.000908728	-11.8507	lnc-CYP7B1-3	0.000698818	-2.94853
NMI	0.00133324	2.04498	MELK	0.000910629	8.55009	KIF11	0.000699069	-19.8935
HOXC13-AS	0.00134046	-2.10867	EMP1	0.000912777	-2.69229	TPM1	0.000701475	3.16046
NRIP3	0.00134442	-2.17556	ITGBL1	0.000914899	8.54849	MEG3	0.000701485	14.9216
PAQR5	0.00135188	2.63524	KIF23	0.000919844	-5.9138	DAB2IP	0.00070409	-5.12695
STAMBP	0.00135708	3.1809	RABGAP1L	0.000921653	-6.38611	RBPJ	0.000709172	2.17114
NANOS1	0.00136041	-10.0574	SNAP25-AS1	0.000924226	-2.0601	PGAM2	0.000711791	-41.1263
DCP2	0.00136993	4.66998	SLC19A1	0.000925024	2.79027	TNFRSF10D	0.000713473	-25.049
CLIP3	0.00137088	4.83809	lnc-AC007557.1.1-4	0.000927538	-3.90758	DPYSL3	0.000713988	6.16756
GSTM3	0.00139074	-3.5141	lnc-CLCN6-1	0.000929532	3.88147	DGUOK-AS1	0.000717768	-25.0723
FRG2	0.00139664	-18.3946	BHLHE41	0.000935153	4.83867	KIFC1	0.000719321	21.3059
EIF4EBP2	0.00139935	-2.06675	SLC43A3	0.000941943	6.76406	NUAK1	0.000720832	-7.81981
SLC2A4RG	0.00140381	2.43958	KIF14	0.000946128	22.1241	HSPB7	0.000724157	19.2081
SERP2	0.00141046	-2.10343	HLA-J	0.000950721	-4.89113	FAM171A2	0.000725078	-6.1121
CCDC117	0.00141212	2.50759	CNIH3	0.000952074	3.21998	CARNS1	0.000731025	-9.28755
SYT11	0.00141727	4.41055	SERHL2	0.000953433	2.7908	FAM111A	0.000731072	-2.75865
IL1RAP	0.00142634	2.15154	TPM2	0.000954037	4.00203	lnc-ANKRD10-1	0.000733032	-29.1566
E2F2	0.00143078	-3.03887	GPR137B	0.00095813	3.79763	RBM18	0.000735103	-2.67886
lnc-OBFC2A-1	0.00143458	-3.53589	CLMP	0.000959814	-8.00057	ID3	0.000736165	2.74778
CDK6	0.00143472	-3.74665	TMEM171	0.000964501	8.21289	ARHGAP25	0.000741724	13.0921
PASK	0.00143726	-2.0107	KIF4A	0.000966075	-10.9857	HPS1	0.000742127	-2.6673
FBXW7	0.00144001	-2.16799	LINC00945	0.000968849	-4.90038	EHBP1L1	0.000742933	10.6307
DAB2IP	0.00144413	-2.7085	SLC26A7	0.000970013	3.0692	BAI2	0.000746549	-2.14605
SOHLH2	0.00144625	-2.12631	GBP3	0.000972417	-4.64883	CKS1B	0.000748391	-5.27529
DCAF8	0.0014575	2.7063	ENPP1	0.000974398	4.88083	FRAS1	0.000749622	-13.5674
C7orf60	0.00146142	-6.32854	DTL	0.000974911	-10.8775	TMEM107	0.000752511	4.10135
FEN1	0.0014665	-2.01396	HLA-DMB	0.000980666	-14.3027	MAP1LC3C	0.000752631	-3.74488
LYSMD2	0.00146966	-2.63286	RFC5	0.000983045	-4.58101	ZWINT	0.000756007	8.08268
ACTR8	0.00147962	2.24302	ZNF226	0.000985298	-3.10774	ADAMTSL2	0.000757622	7.72733
FBXO28	0.00149177	2.22316	MET	0.000985493	6.34814	ALOX5AP	0.000759579	3.82937
POLA1	0.00149534	-2.163	GLCE	0.00098873	2.3846	CHRD	0.00076027	-7.71255
NUPL1	0.00151392	-2.50538	FOXC2-AS1	0.000993196	-9.37969	GMPS	0.000763226	2.06248
RDH5	0.00151635	3.0303	ARPC1B	0.000995732	-3.80501	XLOC_l2_014549	0.000764408	22.4355
IGDCC3	0.00152107	-2.6097	FLJ21408	0.000997084	-5.95156	ORC6	0.000768308	3.99209
KRT80	0.00153225	5.09913	ATL1	0.000999063	-12.6458	LIMS2	0.00076905	21.6413
KDELC1	0.00153331	2.21332	PTTG3P	0.00100084	-6.49365	TUFT1	0.000772081	4.38695
MYOD1	0.00153523	-2.20086	lnc-GOLGA8J-3	0.00100417	-8.00368	CREM	0.000774651	-2.03846
AQP3	0.00155036	3.26234	CSTA	0.00100637	-3.45785	PLEKHA7	0.000775777	-17.7975
PHF10	0.00155439	-2.17134	RMI2	0.00100727	-4.88892	KCNE5	0.000777809	-8.87551
SPIRE2	0.00155553	2.27074	FAM101A	0.0010097	13.7607	NT5E	0.000784827	4.63697
lnc-AP000769.1-1	0.00156148	7.05758	THY1	0.00101429	7.9319	SPTLC3	0.000785006	-3.46328
lnc-TCF19-1	0.00156365	-2.18953	STXBP1	0.00101627	3.94768	PTP4A3	0.000789459	11.2521
KCNN4	0.00157191	2.11388	EME1	0.00101778	-4.98107	ASB4	0.000791325	246.314
STXBP5-AS1	0.0015724	-4.63223	lnc-CPEB2-5	0.00101975	4.22522	ANXA2	0.000793863	2.29963
ITGB8	0.00157665	2.83654	HIST1H4L	0.00102604	-3.02032	EPHB4	0.000796604	2.88432
RAB22A	0.0015791	2.25716	PTGIS	0.00102803	8.13621	SMPX	0.000798192	91.1981
RAB3A	0.00160035	-2.4108	HIST1H4E	0.00103415	2.9103	SOHLH2	0.000798654	-32.634
HDHD1	0.00160178	-2.09764	ZWINT	0.00104034	5.32739	KREMEN2	0.000801694	33.9308
AGPAT5	0.00160647	2.64284	FANCA	0.00104246	11.2045	THOC3	0.000804093	-2.53456
CTSL	0.00161419	-2.69913	SRSF9	0.00104624	2.24814	FADS3	0.000805922	-3.47364
ERBB2IP	0.00161586	-2.25225	TSPO	0.00105121	2.88279	CENPE	0.000809293	-27.8104
C9orf3	0.00162328	2.402	CFB	0.00105854	9.14815	CHAF1B	0.000811197	-6.00767
DPYSL2	0.00163463	-2.37899	WDR54	0.00105856	5.07173	SPATA6	0.000813121	-3.05232
NPC1	0.00165297	-2.03943	MMP24-AS1	0.00105915	2.98349	LINC00889	0.000816966	-16.3601
ATP8B1	0.00165451	2.08257	VEGFA	0.00106014	6.20659	PHF19	0.000820109	6.69817
IL33	0.00168649	-2.95741	SLC25A40	0.00106356	-2.10236	LINC01534	0.000822534	-3.53985
ASMTL	0.00168848	2.3242	TIMELESS	0.00107355	-3.36693	MAP6D1	0.000824135	-12.6581
MAP3K1	0.00169238	2.50847	FHL2	0.00107518	-3.82652	RGS2	0.00082485	-3.35931
SKP2	0.00170283	-2.46467	lnc-GPR137C-1	0.00107563	3.46732	TNNI1	0.000826111	-46.7008
MREG	0.00170424	2.1909	PRIM1	0.00108036	5.60404	MYOM2	0.000830155	21.654
OCRL	0.00170904	3.27183	TYMS	0.0010838	6.00321	SFTA1P	0.000834892	3.24324
CBFB	0.001725	2.48366	ALDH3A2	0.00108467	4.81994	HSPB3	0.000835114	-18.7231
VLDLR	0.001731	6.21818	C6orf141	0.00108526	-9.79981	IGSF22	0.000838761	79.4666
SLC27A1	0.00173617	-2.18313	C5orf56	0.00108651	2.99009	C2orf40	0.000841138	335.248
BRICD5	0.00173911	-2.79559	GBE1	0.0010919	3.71278	SLC7A5	0.000844222	12.4408
LSP1	0.00174181	2.0175	TRIM46	0.00109239	9.04391	PGM5	0.000847179	14.2281
SGIP1	0.00175646	3.80289	MCM3	0.00109569	-3.89035	MT1M	0.000850025	6.89006
RAD51	0.00175774	-2.19532	DAP	0.00109872	2.56359	HELZ2	0.000850566	5.08139
TNFRSF11B	0.00176568	-2.13914	KPNA2	0.00109963	2.77067	CHRNB1	0.000851429	-5.71179
LAPTM5	0.00178042	2.56325	XRCC2	0.00110581	-6.13319	SNURF	0.000856423	2.3489
PMAIP1	0.00179063	3.11726	MCM7	0.0011063	5.97484	CKLF	0.000856982	-2.74356
OSGIN1	0.00179067	-2.7685	HMGA2	0.00111398	-5.56426	CDCA3	0.000859689	-14.3843
HADHB	0.00179988	2.0231	CENPH	0.00111509	5.18822	RGS16	0.00086153	-10.0931
SAMD5	0.00180524	2.45974	MAP1B	0.00111816	-6.29424	GSAP	0.000862854	-6.05196
GSAP	0.00181018	3.02065	AMPD3	0.00112175	-7.33473	CLEC11A	0.000864949	-3.32868
MAST4	0.00181661	2.08402	CCNB2	0.00112429	8.75844	ATXN1	0.000865462	-3.80836
A2M-AS1	0.00182599	-2.26058	LDOC1	0.00112717	2.39197	NGFRAP1	0.000866111	3.50618
KIF3C	0.00183602	-2.02574	SPOCK1	0.00113046	5.2834	TBX1	0.00086845	-3.5203
FRG2C	0.00183785	-6.13534	HIST1H4C	0.0011328	3.16938	KIAA0101	0.000874144	-16.1337
LOC101929609	0.0018428	-2.20732	PTTG1	0.00113302	6.56897	CEACAM16	0.000875252	-20.0221
FITM1	0.00185098	4.22131	TMEM138	0.00113676	-3.86886	SYNGR2	0.000876015	26.9747
NRG1	0.00187934	-2.01246	MYBL1	0.0011368	-8.90036	PDDC1	0.000879517	2.04311
NFATC3	0.00188469	-2.01746	SLC35B2	0.00113689	2.81674	MYH2	0.000879566	-23.872
GFPT2	0.00190424	2.10882	TRPV2	0.00114268	-4.56295	GPC1	0.000882768	-4.4411
MESDC2	0.00190732	-2.01273	ASF1B	0.00115231	9.4106	KCTD3	0.000883705	-2.40897
CDC42EP2	0.00190797	-2.02488	ARHGAP22	0.00115514	8.27179	LHPP	0.000887297	-3.82129
LOC57399	0.00191382	-3.84506	DLGAP5	0.00115573	-12.3136	GINS2	0.000889019	-5.42399
TMEM119	0.00192008	-7.99263	HIST1H2AI	0.00115932	-32.1939	SEMA6C	0.000892307	-5.68751
SCARA3	0.0019288	-2.00728	TNFRSF10B	0.00116182	4.38223	NOD2	0.000893779	8.79086
USB1	0.00193339	-2.12387	PFKP	0.0011659	-5.14166	TWIST2	0.000895013	4.2076
TOR4A	0.00193983	-3.07359	lnc-CHAF1B-2	0.0011684	-3.95464	LIMK2	0.000896051	-6.97415
GDPGP1	0.00195657	2.07919	ITPR1	0.00117128	-3.65107	COL16A1	0.000901602	16.6389
ANKRD33B	0.00197409	5.55277	IRAK2	0.00117292	8.40375	PRC1	0.000902385	19.3971
lnc-B3GAT2-3	0.00199022	2.17626	MAN1C1	0.00117513	2.80804	LRP4	0.000902605	-11.9336
LOC101929726	0.00199634	-5.33924	lnc-MSRB3-2	0.00117812	-9.01243	MSC	0.000909703	5.44256
FNDC4	0.00200382	-2.89945	STIL	0.00117998	-6.24813	OAS2	0.000910277	-25.6867
BLMH	0.00201224	2.24202	NRIP3	0.0011824	5.42949	GRB10	0.000915097	3.66049
PFKM	0.00201594	2.01345	CASP1	0.00118638	-6.53468	C15orf39	0.000916684	-2.15256
SPIN4	0.0020245	-2.54943	RNASE4	0.00118911	-19.1292	MYH8	0.000916865	43.7588
TBC1D2	0.00202526	-2.99475	HLA-G	0.00118931	2.06032	DOCK11	0.000917028	3.89443
MYO9A	0.00203074	2.08891	SECTM1	0.00119306	-9.53236	HTR2B	0.000917342	17.5294
HIST1H3J	0.00203114	2.20092	VPS4B	0.00119329	-2.00741	SLC51A	0.000919836	6.84978
CEP164	0.00203136	-2.30721	MCM7	0.00119523	-3.63537	FAM65B	0.000920454	18.3711
ORC1	0.0020398	2.0473	CTSB	0.0011977	4.35679	MB21D2	0.000930738	2.78767
PRR22	0.00204428	2.21697	APOBEC3F	0.00120228	-9.28761	CTHRC1	0.000931671	5.8451
DGUOK-AS1	0.00204607	2.16624	HLA-C	0.00120365	3.34823	MUM1L1	0.000935996	3.69175
SEMA3D	0.00204992	-3.58998	KCNN4	0.00120429	6.85418	OBSCN	0.000939162	21.5027
PDGFA	0.00205423	-3.85149	LOC100506901	0.001209	3.4767	CSRP2	0.000943377	-5.0563
TAPT1	0.00206344	2.07439	SLC35F2	0.00120965	-7.16248	CRMP1	0.000946592	-40.4102
SLC30A3	0.00208162	2.21525	EGFR	0.00121499	4.60747	MYLPF	0.000950532	-36.0218
LOC100130691	0.00208537	-2.1841	FANCI	0.00121852	8.14413	MCM5	0.000951278	5.22829
DGCR14	0.00209405	-2.25441	AHNAK	0.00122147	2.54871	DDB2	0.000953199	-2.6367
BRD4	0.00210878	-2.02927	MT2A	0.00122311	2.87867	SEMA4D	0.000959064	-6.06795
SHD	0.0021092	-3.8768	CPOX	0.00122733	4.21333	ENPP1	0.0009601	4.68098
CCR1	0.00212218	-2.64048	MMP24	0.0012295	15.628	TIAM1	0.000964736	2.94233
RAB15	0.00212725	-3.32749	PRR7	0.00123193	-6.76943	TMEM182	0.00096674	-21.0031
BNIP3L	0.00212966	-2.00537	KIAA1217	0.00123671	2.47188	ITGA6	0.000967707	8.08464
CCNA2	0.00213111	2.08431	HLA-DMA	0.00123739	6.74819	PVALB	0.000972406	54.6693
ARHGEF5	0.00214461	-2.25749	ARHGAP36	0.00124284	-7.19641	lnc-NDFIP1-3	0.000972908	-3.09554
LOC101059954	0.00214932	-2.57865	MME	0.00124457	-6.45716	ANKS1A	0.000977388	-4.52285
ARPP21	0.00215907	2.62378	NABP1	0.00124585	4.53956	ZCCHC5	0.000980263	7.88641
PLAUR	0.00217104	2.0616	PHF19	0.00124929	-4.70121	KLHL24	0.000983483	3.35561
B4GALNT4	0.00217475	-2.35503	ITPR3	0.00125194	-5.82957	FANCA	0.000983644	11.6849
ADAM19	0.00218424	-2.14043	CENPA	0.00125636	-11.3361	GAGE2B	0.000987895	2.69197
MYBL2	0.0021886	4.04378	SALL2	0.00126252	-2.17502	TNNT1	0.000990036	18.4914
MICU3	0.00221244	2.40587	PSMC3IP	0.00126678	-7.7129	TPX2	0.000991512	-17.0804
WDR18	0.00221484	2.08118	KIF11	0.00126823	-8.50352	SPC25	0.000998488	42.1786
GXYLT1	0.00223123	-2.3504	ARAP3	0.00127218	4.37999	AIRE	0.00099849	-9.49029
MESDC1	0.00224916	2.65443	DIRC3	0.00127444	-5.78946	LOC100506388	0.000999393	13.1749
TMEM64	0.00226431	-3.07074	ADAM15	0.0012782	3.61317	SCLY	0.00100076	-2.11941
HIF1A	0.00227626	2.02146	PRKCZ	0.00127988	4.71248	HIST1H4B	0.00100093	8.1024
DHX58	0.00228495	3.06308	SMCO1	0.00128217	2.06659	CENPO	0.00100376	-5.32153
NLRP3	0.00228776	-4.83444	AKAP12	0.00128694	-3.85712	lnc-IDS-2	0.00100765	9.85814
RDH11	0.00231854	-2.41954	EBPL	0.00129072	3.3723	lnc-RPLP1-1	0.00101076	21.165
VASH2	0.00231913	2.17246	CASC5	0.00129104	11.6262	CIRBP-AS1	0.0010114	2.93292
EIF5A2	0.00232892	-2.75896	HIST1H3G	0.00129337	-4.09079	TMEM38B	0.0010149	11.4176
SARM1	0.00233751	-2.44678	NCAPD2	0.00129561	-4.45935	IGFN1	0.00101541	-7.23338
CROT	0.00234415	-3.31604	HIST2H3D	0.00129988	2.89093	BATF2	0.00101622	60.7459
FSD1	0.00236275	-2.63057	H3F3C	0.00130163	-2.24109	EPHB3	0.00101753	-5.45233
FST	0.00237043	2.5757	HIST1H2AM	0.00130366	2.8485	CENPF	0.00101927	-37.0312
FZD8	0.00237883	2.44478	MINK1	0.00130602	3.27938	ADAM15	0.00102388	2.88159
ZNF678	0.00238136	-2.26156	RNF149	0.00130619	2.60377	MILR1	0.00102551	-2.64196
INSIG1	0.00239936	2.87401	ROBO4	0.00131137	-9.75393	GET4	0.00102834	2.04933
SAA1	0.00239942	2.354	TMEM255B	0.00131361	-9.27397	CCNA2	0.00102901	-17.6067
lnc-PRICKLE2-3	0.00240188	2.35509	BEX1	0.00131782	8.07142	IDH2	0.00103176	-5.14059
ADAMTS6	0.00240414	-2.92466	lnc-EIF6-1	0.00132321	-3.26172	BCR	0.00103205	-3.4722
PNLIPRP3	0.00242042	6.69832	VOPP1	0.00132404	2.71879	BRF1	0.00103504	-2.19537
VSNL1	0.00242318	2.09666	LOC101929217	0.00132747	2.27786	TTN	0.00103669	39.0532
SHISA9	0.00243086	-4.84187	KCNMA1	0.00132975	-6.87732	LINC01091	0.00103927	5.94161
PLCD4	0.00243308	2.08363	BRIP1	0.00133243	-20.98	RASSF4	0.00104204	22.0331
TMEM170B	0.00243447	-2.98005	SMAGP	0.00133251	5.84807	HRC	0.00104494	-93.882
VEPH1	0.00244231	-3.53497	HLA-DRB3	0.00133796	-5.05551	CHST11	0.00104748	-2.02683
MLLT6	0.00244681	-2.12772	ANXA2P1	0.00134215	2.23711	PC	0.00104862	-4.96424
KIAA0226	0.00244747	2.17094	MKI67	0.0013433	-10.8117	WEE1	0.00104928	-5.3604
lnc-TNFAIP6-2	0.00246202	-2.44548	CHAF1A	0.00134397	5.65047	NCAPG2	0.00105437	7.1644
DAW1	0.00247208	-3.11317	KIF18A	0.00134891	5.77604	MYH7B	0.00105452	-287.89
ABTB1	0.00248227	-2.44312	KIAA0101	0.00135034	5.40427	ANPEP	0.00105857	10.3423
CCL27	0.00248821	2.11484	GSAP	0.00135086	-11.5061	CALHM3	0.00106264	-22.0379
NKIRAS1	0.00249062	2.43195	XLOC_l2_013513	0.00135491	-17.9022	CENPU	0.00106345	-5.50892
CYP1A1	0.00249137	-10.4301	DEPDC1	0.00135672	10.7572	KDM7A	0.00106741	-4.83893
PANK1	0.00249286	2.10651	TLR6	0.00135971	6.84443	TPTE	0.00107218	-2.4027
HSD17B11	0.00250603	2.69072	ASPHD1	0.00136015	-9.99583	ZNF385B	0.00107467	8.84814
FOXO6	0.00251278	-4.07466	KIFC1	0.00136337	8.507	lnc-CDC73-1	0.00107487	-14.9972
RIPPLY2	0.00251535	-2.2679	CBR3	0.0013648	23.3245	DCP2	0.00107642	4.49452
MUC1	0.00252059	-2.05743	AKR1C1	0.00137227	-2.34575	LINC01405	0.00108154	-49.1238
IGF2BP1	0.00252166	2.53573	HIST1H1D	0.00137372	4.3151	SARDH	0.00108212	2.71522
FBXW11	0.00254441	-2.71553	CKS2	0.00137782	-4.95883	ACAP2	0.00108716	-2.76265
TCF7L1	0.00256989	-2.76988	KLHL35	0.00138354	-2.72885	CAMK2N1	0.00108752	7.95595
KCNN3	0.00257224	-4.55398	CD70	0.00138559	-10.5754	SRPK1	0.00109007	2.75901
CFL2	0.00258622	-2.3474	TMCO4	0.00138585	-4.11923	SNUPN	0.00109107	2.22853
LPAR1	0.00259091	-2.00872	HAUS8	0.001386	4.28594	ARHGEF4	0.00109806	41.4092
ADAMTS5	0.00259314	2.14765	MAPK11	0.00139318	-2.95782	CTF1	0.00109873	2.02734
KREMEN1	0.00261774	3.78497	CDK1	0.00139426	-7.48679	POC1A	0.00110164	5.29814
GPRC5B	0.00263157	2.58324	SPC25	0.00139557	16.0141	NXF3	0.00110423	5.86661
LOC100131564	0.00264801	3.42835	LYZL4	0.00139814	4.1482	CTSL	0.00110592	5.19167
INMT	0.00266309	-5.68333	LOX	0.00140149	7.6983	IFIT1	0.00110687	41.0213
RELB	0.00266346	-2.1022	ANGPTL7	0.00141149	7.20691	KIF22	0.0011071	-6.95675
RBKS	0.00266731	-2.21736	NALCN	0.00141429	9.61964	DHRS9	0.00110756	7.24831
lnc-LAMA5-1	0.00267047	-2.72885	ZFYVE28	0.00141641	3.2732	VEPH1	0.00110957	-3.27979
NUDT18	0.0026849	2.50659	FOSL1	0.00141886	7.60062	TM4SF1	0.00111001	-9.01556
DNAJC6	0.00268911	-2.45869	CSTB	0.00142114	-2.94398	LOC101929494	0.00111641	3.61627
FUT4	0.00269824	-2.25139	MIR31HG	0.00142644	4.19097	C11orf96	0.00111731	-28.1286
ARHGAP22	0.00270987	-2.58787	HMGA2	0.00142749	4.9734	MND1	0.00112072	19.8836
NEAT1	0.00271516	3.19117	KIF20A	0.00142835	-8.4008	lnc-RP11-625H11.1.1-3	0.00112354	-9.1088
C3orf52	0.00272106	2.35087	DPYD	0.00143796	4.40444	NEK2	0.00112511	-53.5256
MAGI2-IT1	0.00272227	4.44358	QSOX1	0.00143822	-4.1383	TMEM132A	0.00112754	-4.94956
TM4SF1-AS1	0.00272285	2.95244	IFI27L2	0.00144881	-3.19526	MT1B	0.00112758	-5.88061
LINC01588	0.00273234	2.80181	FXYD5	0.00145078	5.86688	RASGRP2	0.00113424	84.4541
ITGA6	0.00276661	2.16979	GINS4	0.00145525	6.32195	CENPM	0.00113429	10.2276
FER1L4	0.00277905	4.68582	RORA	0.00145771	-2.69283	LOC101928576	0.00113501	-12.2157
TMEM117	0.00278653	2.09714	MESP2	0.00146169	-2.06723	MT1E	0.00113561	6.43787
TMEM92-AS1	0.00279271	-2.07995	MEDAG	0.00146396	3.90683	PIR	0.00113816	3.27073
C15orf52	0.0028085	-2.30234	TRABD2A	0.00146612	-13.2361	PCDH1	0.00113921	-2.84519
LIN28B	0.00281	-6.03544	TBC1D9	0.00147092	3.16389	COL4A1	0.00114328	5.55184
PLK2	0.00282095	2.17191	HLA-F	0.00147231	-4.14806	ADCY9	0.00114453	-2.79707
MEDAG	0.00282382	-2.00352	RNASEH2A	0.00147598	-4.16659	GADD45G	0.00114505	3.93374
EXOC6	0.00284085	2.17203	AP1S1	0.00148012	4.43539	TNNC1	0.00114774	60.4394
TUBB2B	0.00284449	2.93373	TNC	0.0014803	-4.5307	MBOAT7	0.0011482	2.71597
LMF1	0.00285185	3.96245	FAM102A	0.00148472	2.78717	PKMYT1	0.00114861	-12.1151
ELMO3	0.00285369	2.14824	S100A6	0.00148641	2.0006	MPC1	0.00115277	-3.46003
AUTS2	0.00285732	-2.23275	RAD54B	0.0014882	4.66255	GMNN	0.0011545	3.46467
FASTK	0.0028801	2.09154	LOC101927583	0.001503	-3.0261	SAMD9L	0.00115776	3.84659
PIR	0.00289609	2.0668	SEC1P	0.00150803	5.68334	RAPGEF1	0.00115919	6.11499
SLC39A8	0.00290415	-2.44962	AREG	0.00150907	13.7119	CAV3	0.00116304	9.58409
VGLL2	0.00290547	-2.98272	CRTC2	0.00151142	3.23329	PTCRA	0.00116804	5.01941
LINC01445	0.00291201	-9.9764	ZNF365	0.0015179	-5.30885	CORO6	0.00116821	5.45634
FAM46B	0.00292005	-4.49777	HIST1H4B	0.00151829	2.94017	lnc-AIRE-1	0.0011686	-9.23347
MYBPH	0.00293965	2.79167	FNDC4	0.00151835	6.07867	CCNB1	0.00117215	15.7811
LMNB1	0.00294225	2.27957	LINC01116	0.00152012	-3.24198	DCLK1	0.00117369	-18.7954
GNAZ	0.00294275	2.69059	HLA-C	0.001527	2.80999	ITM2C	0.00117644	-7.70227
ABCC6	0.00296604	2.5802	AK4	0.00152714	-5.96091	TMEM164	0.00118127	2.1865
MXI1	0.00296806	-3.61461	HIST1H2AD	0.00152869	-2.5328	MNS1	0.00118143	-4.407
TTYH3	0.00297022	2.13007	PERP	0.00153127	-6.39343	TEAD4	0.00118684	6.08961
GLI1	0.00298086	-3.55845	ZNF337-AS1	0.00153368	-2.1984	KCNJ2	0.00118804	-2.57453
CCNF	0.00299172	3.49823	OAF	0.00153619	-3.36535	DKFZp434J0226	0.00118921	-27.4432
PM20D2	0.00300162	-2.66718	CCNA2	0.00154017	7.29919	NOTCH3	0.00119425	-2.85505
JAG1	0.00300551	3.30808	FKBP9	0.0015437	-3.03438	KIF2C	0.00119752	29.4963
TVP23C	0.00301084	-2.24146	PRTFDC1	0.00154667	-5.87837	POLD1	0.001207	2.07703
C2orf73	0.00301182	-3.15763	SDC2	0.00154837	2.36088	FAM110A	0.00120761	5.45822
PNMT	0.00302243	5.46561	FOXL2NB	0.00155195	3.24388	CCNB2	0.00121513	-27.174
CHD7	0.00302739	4.91049	DGUOK-AS1	0.00155969	13.2285	LINC00094	0.00121536	-2.37981
TRAPPC4	0.00303668	2.37589	NIM1K	0.00156084	12.4606	PHIP	0.00121742	2.76172
FLG-AS1	0.00305859	2.69381	RCCD1	0.00156465	3.28081	FOXS1	0.00121915	-99.8747
CDH4	0.0030611	-2.24676	FANCA	0.00156564	6.09016	HIC2	0.00122005	-3.45365
lnc-TMED5-1	0.00306585	-3.28502	CENPM	0.00157289	-5.81819	SGK223	0.0012275	-4.04877
TYMSOS	0.00307274	-2.29287	LEPREL2	0.0015746	-3.18134	RGS9	0.00122901	-6.95109
BDKRB1	0.00307477	-2.5683	PKMYT1	0.00157672	7.62787	C15orf52	0.00122986	-3.12647
C19orf57	0.00308758	-2.72772	METRNL	0.00157839	-3.9845	TMEM171	0.00123127	3.50979
EPHB2	0.00310982	-2.49846	RNF213	0.00158109	3.34547	PDK1	0.00123553	-2.36158
HIVEP2	0.00312128	-2.16988	NOV	0.00158701	-6.71605	NEB	0.00123728	-48.9623
SMARCC2	0.00312792	-2.01759	lnc-AKR1C2-3	0.00158914	-5.31278	BANCR	0.00124028	5.35143
BEND5	0.00314726	2.54448	GTF2IRD2B	0.00159063	5.78857	CHEK2	0.00124185	-2.35608
ZBTB34	0.00314838	-2.15624	RFC4	0.00159707	-2.85047	LRRC1	0.00124364	9.84127
TRPM4	0.0031717	2.73131	GAS2L3	0.00159911	8.63588	SLC4A4	0.00124695	5.34561
C9orf3	0.00317323	-2.07015	TXLNA	0.00160129	2.73296	NCAM1	0.00124722	23.4663
EPHB3	0.00319674	2.78549	FTHL17	0.00160548	4.51064	PDGFRB	0.00125	4.89903
NRBP2	0.00319926	-2.08311	STEAP3	0.00161185	4.27971	SLC6A15	0.0012503	11.9804
EGR1	0.00321016	-7.38116	E2F1	0.0016137	8.16917	LYSMD4	0.00125895	3.49903
ACVR2B	0.00322052	-5.99582	CHAF1B	0.00162159	-6.03302	RMI1	0.00125935	2.904
lnc-FAM65A-1	0.00322194	-2.38068	SORD	0.0016223	2.68541	LINC00704	0.00126133	42.0567
IL7R	0.00323708	-4.01545	RPA3	0.00162525	-2.88799	LGALS9C	0.00126361	9.83893
HIF1AN	0.00325791	-3.17932	LOC100507054	0.00162542	-7.82992	PLK1	0.00126433	22.5106
LOC101929494	0.0032758	-2.44416	NOG	0.00162915	2.43487	PKDCC	0.00126502	9.43181
BCCIP	0.00328802	-2.11538	ZAK	0.00163667	-2.2631	LEPREL2	0.00126594	3.18892
CIART	0.00329038	3.87427	TRIP13	0.0016376	6.37705	MLLT3	0.0012705	-4.86945
GCLC	0.00329064	2.48653	UGT2B7	0.00164054	-3.43695	ASIC1	0.00127077	3.87623
SYNE3	0.00329712	-2.09285	CSF3	0.00164246	6.96095	MYO18B	0.00127432	-5.8104
HARS	0.0032974	2.38706	LINC00704	0.00164372	33.5552	lnc-RASA1-7	0.00127445	40.7182
TRIM14	0.00330169	2.30384	SPOCD1	0.00164377	-6.09442	GUCY1A2	0.00127517	-9.68283
SHISA9	0.00330604	-2.77857	CENPN	0.00164615	-6.02405	LASP1	0.00128057	3.52462
ANG	0.00331183	2.71233	HOXC-AS3	0.00165333	-3.85003	lnc-C1orf198-3	0.00128228	-21.2199
BAMBI	0.00334498	-2.64507	CTSLP2	0.00165789	5.4898	TRAF4	0.0012863	2.55201
LINC00618	0.00336681	-2.38507	BCL2	0.00166141	2.38567	SHISA2	0.00128743	9.89844
L3MBTL1	0.00339247	2.60531	lnc-ZNF131-3	0.00166287	3.02872	HOXA5	0.00128803	3.37399
GEM	0.00340456	2.65662	IL1B	0.00166488	-9.30558	lnc-SLITRK6-9	0.00129194	-3.70024
SERHL2	0.00340509	-2.40909	NUSAP1	0.00166787	9.60401	LOC101926887	0.00129255	5.20587
TMPO	0.0034162	-2.21654	POLE	0.00166879	2.61113	lnc-MRPL39-4	0.00129516	9.1373
KRT18P55	0.00346925	-2.37142	HLA-DQB1	0.00167118	-5.321	SSPN	0.00129668	3.49639
TUBD1	0.0034801	2.00077	CDKN3	0.00167571	5.43464	TRIM72	0.00129915	-7.64128
NDRG4	0.00350001	3.31164	DKK3	0.00167726	-2.60136	CPNE7	0.00130301	-4.63141
DIRAS1	0.00350509	2.39815	TACC3	0.00168189	8.12911	AGPAT9	0.00130511	2.08099
NIPAL3	0.00351363	-2.13709	ENG	0.00168401	-2.91813	lnc-GOLGA8J-3	0.0013061	-17.4267
RARA	0.00352215	-2.06464	HGF	0.00168519	-5.46309	IFIH1	0.00131068	-14.7085
SLC40A1	0.00352476	-2.33643	PNLIPRP3	0.0016894	-26.6347	OAS2	0.00131201	-23.6908
LINC00520	0.00354892	3.18683	STIL	0.00169046	7.84843	LOC257396	0.00131315	-2.5976
LOC100507520	0.00356494	-2.26614	GJC1	0.00169431	-2.77874	IFI35	0.00131498	5.32236
CHIC1	0.00356963	-3.45869	DUT	0.00169635	3.61301	SRSF9	0.00131603	2.35169
CALML4	0.00357807	2.14292	CERCAM	0.00170178	3.06375	CACNA1S	0.00131896	36.6062
DUSP5P1	0.00359608	2.55733	PLOD2	0.0017063	3.60575	EMB	0.00131958	4.62868
lnc-AKR1C2-3	0.00360798	-4.64936	MTMR4	0.00171011	-3.08378	CIT	0.0013238	18.6073
RGS11	0.00361844	3.89177	STPG1	0.00171244	4.78201	ARHGEF17	0.00132692	2.27232
ZCCHC3	0.00363027	2.03111	CNRIP1	0.00171596	3.41401	KIF4A	0.00132817	29.7597
MFSD2A	0.00363861	-2.14372	CDK2	0.00171842	6.06636	EBPL	0.00132999	4.61544
PTBP3	0.0036412	-2.12255	RGS10	0.00172001	3.34174	LOC102724571	0.00133157	-2.61862
THBS2	0.00366006	-2.46906	HMGB2	0.00172475	3.83156	FZD9	0.00133643	11.515
ASNS	0.00367602	-2.12015	HOXA7	0.0017265	2.52736	SELPLG	0.001337	4.08112
SERTAD4-AS1	0.00368068	-3.70207	PLEKHD1	0.00172704	-3.63578	NEURL1B	0.00134411	-6.29897
lnc-DEC1-4	0.00370362	-3.08087	FAS	0.00173055	5.17184	lnc-CYP2J2-1	0.00134525	-4.90373
TMEM14A	0.00371479	2.05238	GMNN	0.00173095	3.36327	MGST2	0.0013473	-2.48163
DHCR24	0.00371507	2.45247	LOC388942	0.00173535	-4.40434	LOC101929504	0.00135206	-12.821
MIR100HG	0.00371596	2.3276	HMGA1	0.00173679	5.97581	TMEM14A	0.00135243	5.8426
SLC29A1	0.00371785	2.23892	SLC7A8	0.00173821	3.00386	LOC440028	0.0013527	-4.22992
CTGF	0.00373145	-2.07578	TTC39C	0.00173888	-2.84027	XLOC_l2_014289	0.00135313	-4.16176
MPRIP	0.00373586	2.2176	MBOAT7	0.00174049	3.22448	HLA-DQB1	0.00135734	-8.52907
TRAF3IP2-AS1	0.00374545	-2.24843	lnc-GSN-2	0.00174809	-2.70899	MCM7	0.00135746	7.77351
ARPC4-TTLL3	0.00375053	-2.15808	SPATA5	0.00174899	2.64867	MMD	0.0013668	-3.28734
lnc-ZBTB17-2	0.00375501	-3.20126	RGS4	0.0017518	-10.1058	LMOD3	0.00136726	10.7179
COBLL1	0.00377332	2.09319	LY6E	0.00175545	-4.90552	FLJ32255	0.00136772	2.20858
OSBP2	0.00377652	2.76931	ARL6IP1	0.00175618	-4.28544	FBXO4	0.00137041	2.55608
ATP13A2	0.00378662	2.30676	MND1	0.0017582	-7.2107	CAMLG	0.00137137	-2.04847
PPT2	0.0037944	-2.12623	FAM111A	0.00176326	-3.48444	INPP5F	0.00137272	-2.81593
SLC1A1	0.00379533	-2.41011	MAD2L1	0.00176612	6.63062	PCYOX1	0.00137631	-2.88721
PIGZ	0.00380701	2.53657	TAPBP	0.00177016	-2.02586	FAM111B	0.00137883	-14.386
PRRG4	0.00381553	-2.40569	EBF3	0.00177177	2.64008	SLC43A3	0.00138094	-5.27921
CFAP70	0.00383892	2.62534	ALDH1A3	0.00177215	3.81825	CASC5	0.001386	27.1052
lnc-TRMT2A-2	0.00384224	2.216	SRD5A1	0.00177792	2.70635	LBH	0.00138673	5.92856
SFXN2	0.00384422	-2.19389	ALCAM	0.00178041	-3.40095	SCARNA23	0.00138698	6.68343
FANK1	0.0038445	3.22498	UBE2T	0.00178264	3.70635	HIST1H4C	0.00139454	-8.07092
HIST1H4H	0.00384756	2.05036	WHSC1	0.00178387	6.94881	JAM2	0.00139478	3.38272
FNDC5	0.00385833	-2.12944	TP53TG1	0.00178752	-3.4434	TBXAS1	0.00139546	7.08011
CYSRT1	0.00386252	2.0926	TRERF1	0.00179011	3.63362	SCGN	0.00139635	-4.18983
GSE1	0.00388261	-2.20365	PREX1	0.00179318	3.17077	SPAG5	0.0013967	15.6442
lnc-BLID-1	0.0038849	-2.35828	CDCA2	0.00179764	-9.78051	lnc-ZNF804A-1	0.00140218	19.4021
RARRES2	0.00389149	2.64058	lnc-EBF3-3	0.00180219	4.73864	IKBIP	0.00140314	-2.10994
GADD45G	0.00390061	2.52287	TBC1D8	0.0018037	2.01294	lnc-PLEKHA3-3	0.00140975	-9.5815
BEST1	0.00391587	2.45324	MCM5	0.00180705	-4.13144	SCIN	0.00141244	-10.5492
LOC100507520	0.00392037	2.43925	CKS1B	0.00180993	4.33721	TSPAN9	0.00141456	3.52047
CFAP45	0.00395262	-2.82122	CALM2	0.00181122	-2.8334	HAUS8	0.00141709	-4.06175
LATS2	0.00399027	-2.03696	lnc-ZNF366-2	0.00181289	-7.05817	lnc-ARSJ-1	0.00141756	50.5641
RBM38	0.00401133	-2.12174	FAM83D	0.00181491	6.30162	CDCA2	0.00141809	-32.3076
DHRS3	0.00401332	-2.33662	SNORA59B	0.00182168	-2.59611	lnc-RAD23B-3	0.00141985	-36.6161
ZCCHC6	0.00402745	2.47311	TGOLN2	0.00182361	-2.22875	HIST1H3G	0.00142251	-7.14453
NANP	0.0040343	-2.08277	FERMT1	0.00182501	5.18065	VSTM2L	0.00142535	-10.0592
ADAMTS1	0.00404197	-2.17036	TEX29	0.00182826	10.2389	SYNPO	0.00142592	-2.56116
IRAK2	0.0041254	-2.39397	KIF22	0.00183354	4.86637	lnc-C21orf58-1	0.0014267	2.57485
AKR1B10	0.0041334	2.10709	RFX5	0.00183598	-2.14897	TUBB2B	0.0014309	-9.10389
LOC254896	0.0041467	2.1143	HMOX1	0.00183996	2.54788	GPC2	0.00143418	6.67358
SPOPL	0.00416553	-2.15228	HSPA1B	0.00184204	2.56675	APOL6	0.00143759	4.30802
lnc-SHISA8-1	0.00416934	-2.43464	FAM149A	0.00184408	3.95086	PDCD4	0.00143766	2.18509
ELF5	0.00418163	-3.40826	GJC2	0.0018467	6.11441	BACE1	0.00143824	2.24233
lnc-NFAT5-1	0.00419762	2.00748	TSPAN10	0.00185038	-5.83334	TRIM54	0.00144317	-62.8946
ENPP5	0.00421046	-12.1339	UGT2B11	0.00185418	2.43842	SMYD1	0.00144506	-18.3915
MBD2	0.00423492	-4.34889	CTSC	0.00185609	-2.15552	HN1	0.00144992	-3.45991
NTSR1	0.00423713	3.06887	TMEM237	0.00186012	-2.15178	NEXN	0.00145308	6.55669
APCDD1L	0.0042672	-2.06284	SLITRK5	0.00186971	-5.29721	TWIST2	0.00145718	3.63149
BMP4	0.0042854	-4.94906	CTSA	0.00186981	2.74366	CCDC77	0.00146025	2.0861
CEP44	0.0042925	-2.36163	LOC102723817	0.00187443	-5.80742	PREX1	0.00146138	5.41686
SLC45A1	0.0043455	3.17772	DSN1	0.00188778	-3.92045	ARHGAP22	0.00146209	11.0775
FICD	0.00436944	-2.1823	ARL4C	0.00189325	-4.3697	PDLIM5	0.00146532	12.8766
LINC00894	0.00437732	-2.17084	ESPL1	0.00189474	4.59646	MTFR2	0.00146857	-15.0034
lnc-TBC1D12-1	0.00437876	2.32549	IER3IP1	0.00189523	3.84041	SETD7	0.00147191	4.85842
ZCCHC2	0.0044055	2.44973	FZD6	0.00189598	4.77898	IFI6	0.00147442	-32.3262
HMGCS1	0.00441167	-2.4181	ANO4	0.00190286	4.06489	GRIP2	0.00147544	-6.03396
lnc-VAMP1-1	0.00441405	-2.54506	XLOC_l2_008200	0.00190687	-2.44479	DPH2	0.00147796	2.27106
TYMS	0.00444512	2.12319	OIP5	0.0019138	-6.63647	THRA	0.00147951	-3.26964
ADTRP	0.00448968	-4.05343	lnc-KIAA1217-1	0.0019175	-30.791	HNRNPA1	0.00148012	2.42416
PYROXD2	0.00452847	-2.22606	COTL1	0.00191803	3.60067	PALM2	0.00148074	9.11785
BHLHE41	0.00452902	2.6435	HIST1H4A	0.0019191	-2.82148	RAD51	0.00148217	-7.47818
CDC6	0.00452943	-2.98906	TAGLN2	0.00191959	3.10064	lnc-STOML1-1	0.00148446	2.66861
MFSD6	0.00453478	2.36797	ASB9	0.00192614	-5.10157	PIANP	0.00149038	9.81381
HCG4	0.00454813	5.91851	lnc-WNT1-2	0.00193096	-2.17921	MT1HL1	0.00149318	-6.18333
FZD5	0.00455521	-3.75144	RPS6KA2	0.00193162	5.80947	IGFBP3	0.00149509	-7.0186
lnc-MAP6-1	0.00457451	-2.51061	MSH6	0.001934	3.25479	STK3	0.00150017	-2.95023
FAM49B	0.00458376	2.50018	ARHGAP11A	0.00193466	8.85198	PTTG1	0.00150065	-7.62234
ATAD5	0.00458932	-2.08278	AURKA	0.0019383	-5.14472	lnc-ARSJ-1	0.00150144	30.1639
N4BP2L1	0.00461015	4.68142	KLF11	0.00194095	-2.00692	APLP1	0.00150562	3.08925
CA12	0.00461586	2.34671	LY6K	0.00194231	-3.52869	GALNT5	0.00150939	4.65568
SNAR-G1	0.00462751	-2.04058	AKAP12	0.0019425	4.25386	WNT10A	0.00150968	12.2878
COL7A1	0.00463081	2.09823	NPR3	0.00194302	2.4464	CACNG6	0.00151007	-44.294
MEST	0.00463315	2.26734	STEAP2	0.0019433	-12.9169	ADAMTSL4	0.00151618	-5.8535
HIST1H3D	0.00466916	2.2548	HIST1H4C	0.00195279	3.45101	SYPL2	0.0015166	31.5043
KRTAP5-8	0.00467126	13.75	NUP205	0.00195609	-2.43676	WNT11	0.00152566	41.9871
XLOC_l2_006665	0.00467744	2.29776	OAT	0.00195719	2.35376	ANKFN1	0.00152682	5.31717
lnc-VCAN-1	0.00468668	-2.52877	lnc-FOXO4-1	0.00195975	-3.87425	RHNO1	0.00152977	2.52912
CLCN5	0.00468888	-2.11503	XLOC_l2_013153	0.00196062	-14.0429	lnc-LRRC14B-1	0.00153049	238.687
PTPRJ	0.00469016	2.13165	POTEM	0.00196595	2.1154	NUF2	0.00153116	49.5951
GRIN2C	0.00470367	-2.40456	ANG	0.00197463	7.30179	DUSP22	0.00153125	2.28311
TBCEL	0.00472042	2.48776	GPR161	0.00197793	3.12632	MLLT11	0.00153226	-5.90219
LYRM9	0.00474516	-2.71896	DPYSL2	0.00198401	4.7311	MUSTN1	0.00154163	146.374
TTC21A	0.00474807	-2.35711	LINC-PINT	0.00198542	7.67241	MYCL	0.00154386	2.78405
AUNIP	0.00478806	2.40449	MATN3	0.00198757	4.39283	SBK1	0.00154486	-44.6731
MT1E	0.00481113	-2.1881	ADAMTS6	0.00199005	-4.09167	HLA-DMA	0.00154718	-10.3207
ALOX5AP	0.00483002	2.51705	PLEKHO2	0.00199391	-3.07571	CLCN5	0.00155096	4.42718
LOC100506388	0.00487031	-2.31365	ENO1	0.00199862	2.56205	APLN	0.00155234	7.09217
EREG	0.00487399	2.77967	RAB13	0.0020016	-3.96916	RNPEP	0.00155424	-2.36128
ETS2	0.00488928	2.66412	WDR76	0.00200366	6.73607	lnc-TMEM30B-2	0.001557	-7.51709
LINC00571	0.00490858	-2.6825	COMMD4	0.00200868	-2.5523	SEMA6A	0.00155703	7.18288
LINC00607	0.00493793	-2.51137	RIN1	0.0020101	-4.68798	CENPN	0.00155747	-4.80755
ARHGEF37	0.0050097	2.86397	STRIP2	0.00201544	-4.06344	DTL	0.00155748	13.0076
G3BP1	0.00504295	-2.38816	XLOC_l2_012953	0.00201838	4.84983	HAUS6	0.00155854	-3.28958
TSPAN12	0.00507846	2.98223	FAM73A	0.00201841	-2.97284	TTN	0.00156834	38.1828
PCDH18	0.00508177	3.03259	CNTNAP1	0.00202444	-3.83705	MAL	0.00156891	103.699
EFNB2	0.00508269	2.45893	NFE2	0.00202641	-3.91026	CBR3	0.00156959	-13.1871
TET1	0.0050873	3.36726	NPC1	0.0020267	-3.15695	LOC100506851	0.00157665	13.6754
MMP14	0.00509834	-2.16285	TRIM34	0.00202691	3.94283	LAYN	0.00157983	2.59226
SERPINB9	0.00509995	-2.42189	TPPP	0.00203373	-3.83138	PGM5P3-AS1	0.00158114	10.3756
CCDC30	0.00514332	-2.30562	CHEK2	0.00203583	4.15206	ENTPD8	0.00158404	-5.31454
GPR155	0.00515762	2.06613	SLC7A14	0.00204184	36.9703	PSRC1	0.0015894	9.82402
LHX2	0.00515996	2.06225	LOC101927809	0.00204253	9.02018	PRR7	0.00159116	6.79144
CCRL2	0.00516679	-3.81702	RACGAP1	0.0020453	10.375	CDH15	0.00159275	-3.53089
LINC00667	0.00516852	-2.14517	H2AFZ	0.00204954	-3.12589	GPD2	0.00159345	3.92554
PDGFA	0.00519338	-2.95279	lnc-SEMA6C-2	0.00205226	2.46027	ARL4A	0.00159347	-2.76144
GALNT15	0.0052045	-2.52551	GNG11	0.00206008	-4.3262	APOBEC3B	0.00159955	-26.3616
LOC101929484	0.00520963	-2.43244	C10orf90	0.00206049	11.1354	MYL10	0.00160047	-7.64456
lnc-TNFRSF9-1	0.0052201	2.1773	DTYMK	0.00206581	3.38917	NABP1	0.00160327	2.87055
LINC-PINT	0.0052463	-2.72084	CCDC89	0.0020682	3.12781	PODXL	0.00160617	51.1104
CPT1C	0.00524902	-4.56698	XLOC_l2_005692	0.00206931	2.12832	CHEK1	0.0016095	5.54251
LOC101927481	0.00525797	2.31371	SNAP25	0.00206972	-5.36015	CRLF1	0.00160952	18.4278
C1orf226	0.00526526	2.38463	ADSS	0.0020706	2.90231	FAM153B	0.00161489	10.9289
C15orf65	0.0052715	-2.28162	HECW2	0.00207535	2.67254	CYP2J2	0.00161512	66.7252
HS3ST3A1	0.0053043	-2.4413	CERS2	0.00207828	2.97042	PPP1R12B	0.0016155	5.39221
ANK1	0.0053714	-2.11054	ADM	0.0020814	4.17835	HHAT	0.00161936	3.01356
ARID3B	0.00538948	-2.01551	ACTRT3	0.00208383	-3.53201	FKBP11	0.00162229	4.85044
LGALSL	0.00539006	3.0136	HPSE	0.00209145	4.62514	EFCC1	0.00162243	46.8012
FAM26D	0.00542061	2.37379	PARD6G	0.00209346	2.42528	TUBB3	0.00162914	2.57773
C5	0.00543682	2.21889	ANXA2R	0.00209772	-4.21094	BEX2	0.00163006	5.11328
MYL10	0.00543735	-5.34474	HSD3B7	0.00210373	-3.69191	TNFRSF25	0.0016323	18.4088
LOC101929174	0.00545579	7.03059	RBPMS	0.00210748	-3.16163	SLC25A20	0.00163287	-2.47914
LRRC8B	0.00546873	-2.06221	lnc-PRPF18-5	0.00211125	-3.09885	MYOM1	0.00163661	-211.484
LINC01182	0.0054807	-3.02067	TXNDC12	0.00211162	2.39521	TP53TG1	0.00163969	-4.20814
DLL3	0.00549169	-2.18103	LRRC34	0.00211441	-4.85128	SGOL2	0.0016422	-6.74813
lnc-FAM43A-8	0.00549864	-2.50967	POTEKP	0.0021147	2.17971	TRAF6	0.00164346	-2.56519
PAOX	0.00551958	-2.26135	lnc-HDAC9-3	0.00212768	-5.97578	PAFAH2	0.0016486	2.31518
MSC	0.00555696	2.94208	GLIPR1	0.002129	-3.72787	PTPLA	0.00165134	-5.50929
HIST1H1A	0.00555782	-3.15369	GPX1	0.00212922	-2.87083	OR56A5	0.0016524	-2.72789
lnc-TAF15-1	0.0055753	2.85597	SLC8A1-AS1	0.00213001	-5.40672	PRIM1	0.00165318	7.84446
NRG1-IT1	0.00557906	2.58168	SLC44A1	0.00213097	-2.08246	ACOT11	0.00165319	3.47545
LOC399815	0.00559382	2.01497	GCNT1	0.00214089	21.8608	DCLRE1B	0.00165337	3.58366
UBA7	0.00559859	2.52266	HIST1H2AK	0.00214488	-3.40369	THEMIS2	0.00165491	-6.46685
CA9	0.00559907	-2.32274	PTN	0.00215033	-7.26	TRAIP	0.00165987	-7.84023
DIRC3	0.00562723	-2.29222	GBAP1	0.00215675	-2.02995	TKT	0.00166199	3.00431
HIP1R	0.00563492	2.56218	DBF4B	0.00215856	4.14548	MCAM	0.00166703	30.4127
lnc-HSPA4-3	0.0056466	-2.79038	TMEM54	0.00216055	2.7305	NUDT21	0.00166723	2.25906
BCL2	0.00564874	-2.5125	SMC2	0.00216128	-4.46263	CSDC2	0.00166759	14.9051
KRT18	0.0056572	2.00402	GINS2	0.00216499	-3.40751	HIST1H2BC	0.00167096	2.0164
HOXD8	0.00568958	3.64725	SLC22A4	0.00216705	-5.97691	FAM49B	0.00167604	-3.79899
OASL	0.00571779	2.46991	CCR10	0.00217148	4.19892	MASTL	0.00167769	-3.3274
PPP3CB	0.00572764	-2.0031	FAM196A	0.00217227	-5.05859	DNMT3L	0.00168064	-39.3393
SLC37A2	0.00574234	2.25083	BTN3A2	0.0021724	-3.22036	EVI2A	0.00168496	-11.9953
CCDC176	0.00576036	-2.7514	HLA-DRB4	0.00217914	-8.45681	RAB8A	0.00168752	2.13917
BMF	0.00576244	-3.41218	SPIRE2	0.00217971	5.61975	EPOR	0.00169226	-3.25165
TPRXL	0.0057792	-3.79502	CAPN2	0.00218209	3.43545	FANCG	0.00169284	5.43033
MAST3	0.00578242	-2.00695	SUV39H1	0.00218256	-5.26291	lnc-WNT4-1	0.00169838	7.13293
SMKR1	0.0057919	2.03647	MFSD1	0.00218887	-3.41456	TEX14	0.0016997	-29.8871
TRG-AS1	0.00579679	-2.96484	MOXD1	0.00218888	-4.64092	ZBTB8OS	0.00170347	2.35408
SEC23A	0.00579786	-2.31685	IGFLR1	0.00219422	-2.79931	XLOC_l2_013153	0.00170741	-11.7394
C15orf48	0.00580311	2.50536	LOXL1	0.00219894	3.68449	LOC339539	0.00170755	3.84081
HMHA1	0.00581123	2.74475	CENPQ	0.0022002	5.59003	SNTG1	0.00170816	7.4576
IRF9	0.00583038	-2.27049	TFPI	0.00220195	3.52665	YIPF7	0.00170898	26.2079
SNORA75	0.00583427	-2.14745	SLC20A1	0.00220482	3.88774	TUBA8	0.0017101	-8.58189
lnc-PMP2-1	0.00586756	2.47362	MICA	0.0022094	3.23052	ATG9A	0.00172278	2.16452
LOC101930333	0.00589573	-4.38455	CASP5	0.00221106	-2.67994	NFATC4	0.00172503	4.03142
PDE9A	0.00591925	2.17033	HIST1H3H	0.00221295	-4.27997	SEC14L1	0.00172828	3.34823
CENPK	0.00594771	2.16076	LOC101929541	0.00222618	-5.2072	ERBB2	0.00173018	2.09587
IGF1R	0.00595811	2.1094	KRTAP2-3	0.00223169	-5.37927	KIAA1671	0.00173428	8.5508
LOC100507054	0.00598601	3.26474	EVI2B	0.0022353	-16.8342	HIST1H4L	0.00173567	8.81585
XAF1	0.00601723	3.4375	BNIP3L	0.00224038	-2.87076	SHISA9	0.00174204	-10.1404
AMER1	0.00602806	-2.78683	GALNT5	0.0022467	7.52732	RYR1	0.00174267	24.6761
CASC10	0.00603662	-2.06985	lnc-AKR1C2-3	0.00224782	-5.74403	SDC1	0.00174618	-13.0624
lnc-ERC1-1	0.00604487	-2.26615	TOP2A	0.00225022	11.2098	ATP2A2	0.00174745	-8.13269
HIST1H3B	0.00606819	2.18818	FOXL2	0.00225081	4.33858	TRAP1	0.00174817	2.14232
CHURC1	0.0060725	-2.45142	SPA17	0.00225753	-4.71309	PCCB	0.00175111	2.59598
PABPC1L	0.00607718	2.01063	PLS3-AS1	0.00226055	-2.68782	TXN	0.00175211	2.2643
lnc-MOCS1-1	0.00607811	-2.79011	FAM64A	0.00226262	10.3715	STAC3	0.00175269	9.23994
TMEM182	0.00610731	-2.35283	NTN1	0.00226368	6.15429	DPP4	0.00175335	6.04062
TBC1D8B	0.0061159	2.94717	SLC9A6	0.00226525	2.22705	SKA1	0.00175397	26.6839
KLHL35	0.00612316	-2.20225	SLC35G2	0.00227091	2.9299	CENPA	0.00175609	39.4771
HSD52	0.00613886	2.46356	CIT	0.00227363	-11.7218	LSMEM2	0.00176147	-17.0403
lnc-SHPRH-2	0.00617937	-3.15857	PKIB	0.00227487	3.81482	DDIT4	0.00176263	2.30343
RNASE4	0.00627142	8.22738	LOC286068	0.0022816	-3.16374	GRAMD1B	0.00176327	11.9129
LRRC1	0.00628582	-2.07163	FAH	0.00228562	-2.68881	MOCOS	0.00176993	-2.2922
LRRC4	0.00628767	-3.93182	HIST1H3I	0.00228806	3.70615	SLC30A3	0.00177072	13.4312
DMD	0.00629681	2.22817	LOC101929484	0.0022903	-2.71731	SLC8A3	0.00177423	-2.40663
TREM2	0.00631475	5.74484	TLR2	0.00229539	24.9634	HMMR	0.0017807	35.4708
XLOC_l2_003293	0.00633388	2.40508	HIST1H2AH	0.00229851	3.64866	TNFRSF10B	0.00178148	-3.608
BNC1	0.0063409	-2.00388	RRM1	0.0023022	-4.36385	PDZK1	0.00178649	8.65648
BMPR1B	0.0063444	-2.2141	HIP1R	0.00230548	7.70318	CIPC	0.00179164	2.16194
TDRP	0.00635313	-2.12356	CKLF	0.00230628	-2.71628	OGFRL1	0.00179249	-3.05517
CIITA	0.00637412	-4.54977	lnc-DNASE1L3-1	0.0023064	2.03261	C16orf87	0.00179873	5.17321
HIST2H3A	0.00643823	2.31156	SNORD116-26	0.00231062	-2.34064	APBB1	0.00180174	-3.17662
CPEB1	0.00645151	11.9899	LRP1	0.00231321	-2.49158	GREB1	0.0018031	-10.0146
lnc-C5orf39-1	0.00645688	-2.31706	SNRNP25	0.00231329	2.48889	HN1	0.00180625	3.2176
HIST1H2BE	0.00649267	2.07509	ANLN	0.00231408	5.11902	TSPAN33	0.00181063	-30.3394
HIST1H3F	0.00651604	-2.28353	BARHL1	0.00232138	-4.61657	CSPG4	0.00181202	-5.41561
ACSL4	0.00653587	2.0661	lnc-EGLN1-1	0.00232822	-4.75392	SKA3	0.00181617	25.6833
lnc-ZNF267-1	0.00654282	2.00121	MR1	0.00232848	2.63731	UBE2T	0.0018193	-3.71544
ARL9	0.00654629	3.22676	SQRDL	0.00233279	-4.82334	DDX60L	0.00182144	-8.09808
HLA-DQA1	0.00654635	2.44426	ALDH3A2	0.00233366	-3.53024	TLR2	0.00182493	9.0214
GSG2	0.00654705	-2.47356	MOCOS	0.00233423	-4.581	PPA2	0.00182646	2.09229
TM4SF18	0.00655352	6.64565	PEX5L	0.00233557	12.4166	BRCA1	0.00182716	5.55304
CMAHP	0.00656581	-3.13626	XLOC_l2_001648	0.00234364	-2.42326	WDR63	0.00183054	-3.02676
DNER	0.00661888	2.71756	TMSB15A	0.00234633	4.59634	LTA4H	0.00183206	2.39283
GABBR1	0.00663458	2.23895	CCDC80	0.00235131	-2.81923	AIF1L	0.00183602	-12.6628
CUX1	0.00664263	2.05032	ENO2	0.0023537	-6.14898	SOD3	0.00183634	-8.19352
HGF	0.00664402	2.00899	TROAP	0.00235536	8.23592	RAB9B	0.00184118	36.1909
lnc-IFIT2-1	0.00665381	3.69221	TBXAS1	0.00236691	-6.4832	PKD2	0.0018425	-2.88243
HPR	0.00666668	-2.07869	THAP10	0.0023674	3.58841	FERMT2	0.00184307	2.68468
IFNE	0.00667717	-2.96953	IQGAP1	0.0023712	3.47344	DTNA	0.00184361	-3.97471
LOC101927322	0.00667889	2.23989	PHTF2	0.0023731	3.19302	STAT1	0.00184988	7.71607
lnc-CHAF1B-2	0.00669325	2.58011	CD9	0.00238118	-3.57289	CD14	0.00185522	18.7606
LINC00668	0.00672364	3.20181	lnc-NDUFA4-2	0.00238764	2.44006	MCM6	0.00185696	2.58569
STX3	0.00672554	-2.24685	SNED1	0.00239208	-4.06118	MGST3	0.00185825	2.3299
LINC01503	0.00677761	-3.91422	TMOD3	0.00239367	3.34818	ALDH1B1	0.00186038	2.45936
lnc-FRG2-5	0.00685975	3.78103	MLKL	0.00239424	-4.09147	TACC2	0.00186391	2.28057
C20orf195	0.00686953	-2.81487	CCDC103	0.00239768	-2.01669	LOC100506548	0.00186835	2.00042
ZBTB41	0.00688245	2.96495	CTTN	0.00240622	2.06286	PCK2	0.00187006	3.70594
TRAF3IP2-AS1	0.00690031	-2.19902	VLDLR	0.00240801	-4.83688	IFIT2	0.00187042	-30.5204
ARL5B	0.00691596	-2.16102	SRXN1	0.00241125	-3.03073	CERS2	0.00187184	-2.82131
MYCL	0.00692552	-2.30733	GNG12	0.00241563	2.28321	SLC44A3	0.0018757	-5.11086
KIAA1324	0.0069269	-3.10738	ABCC3	0.00241669	-5.27042	PTBP1	0.00187638	2.48341
HIST1H3H	0.00694481	2.30423	CAMK4	0.00242139	2.80483	VKORC1	0.00187857	-3.29045
lnc-ATIC-2	0.00695026	2.09577	CKLF	0.00242281	-3.48637	TRIL	0.00187912	9.75802
XLOC_l2_014504	0.00695635	2.21218	NEURL1B	0.00242327	4.4709	NIM1K	0.0018803	6.5816
THEM6	0.00699844	2.65139	GBA	0.00242801	-2.30346	RPL28	0.00188114	5.21313
HIST1H4C	0.00700336	2.39508	NGFRAP1	0.00243734	-2.85495	GAS6	0.00188332	11.4124
SH3D21	0.00702067	-3.28644	PPP3CB	0.00243757	4.11102	TMEM51	0.00188938	-3.15507
GPR158	0.00702182	2.4693	CDCA4	0.00244131	3.01499	lnc-C14orf166B-3	0.00188948	-10.4706
ZNF730	0.00702208	3.00036	IP6K2	0.00244272	-3.37519	SCN3B	0.00188973	55.4848
lnc-SCD-1	0.00702209	2.96596	HAS2	0.00244278	2.05006	PPAPDC3	0.00189282	-2.6957
SLC4A8	0.00705904	-14.3814	GLIS1	0.00244335	2.78989	AGL	0.00189302	12.2175
SQLE	0.00706605	2.27127	BTN3A1	0.00244449	2.61826	EEF1A2	0.0018936	-122.159
TRIL	0.00706929	-10.6881	VPS35	0.00245105	2.11369	RBM24	0.00189548	4.83061
ARHGAP9	0.00716289	8.87254	ATP6V1C1	0.00245167	-2.15437	PGBD5	0.00189874	8.33631
GIMAP2	0.00718488	2.01558	PTPN22	0.00245779	7.05096	CLSTN1	0.00190394	2.03931
KCNC1	0.00719493	2.90561	ZWILCH	0.00245935	-2.22991	C2CD3	0.00190677	3.73554
RASSF4	0.0072039	2.65969	OSR1	0.00245949	-5.80098	AP2A2	0.00190846	2.56854
GTF2IRD2B	0.00720782	-2.32781	WNT5B	0.00246549	2.23702	XRCC4	0.0019088	4.20081
HLA-F	0.00725019	3.05184	SLC14A1	0.00247161	-10.1557	CKB	0.00191326	-8.75577
ANKRD1	0.00725289	3.46251	TMEM232	0.00247601	-2.58209	CNTNAP1	0.00191969	3.69637
LOC101930346	0.00726297	-2.59328	PITPNC1	0.00248107	5.29215	VGLL2	0.00192071	-30.2148
PHLPP1	0.00735472	2.03136	CD247	0.00248151	-2.75728	MMP11	0.00192685	-20.1224
LOC100506674	0.00735899	3.38809	MCM2	0.00248553	3.6564	ATAD2	0.00192763	-18.0729
ZCCHC2	0.00744007	-2.92293	C11orf45	0.0024869	-4.0601	CLSTN2	0.00193133	32.8506
MDFI	0.00750175	-10.1343	FAM26F	0.00249133	4.5731	CACNB1	0.00193351	48.4724
RERG	0.00751082	-3.41773	ATL3	0.00249142	5.60979	TSEN34	0.00193676	-2.30623
HS3ST1	0.00752986	4.32056	MAST4	0.00250031	-2.9997	ANKRD2	0.00193802	10.1753
IQCJ-SCHIP1	0.00758884	-2.23223	CH25H	0.00250515	-5.72469	MYL6B	0.00194112	12.7206
NHLH2	0.00760358	-2.6606	C16orf89	0.00251025	2.08035	IFT52	0.00194162	2.46275
LMTK3	0.00761532	4.77903	SERPINE2	0.00251222	4.68961	lnc-C13orf44-1	0.00194665	19.5359
ZNF385A	0.00762401	-2.7904	LINC01444	0.00251557	-5.73696	SLC39A6	0.00194805	2.01304
TGFB2	0.00763354	2.0462	SPRED3	0.00251703	-8.26614	C2orf71	0.0019512	-7.41887
LOC101927482	0.0077099	-2.34886	PPP1R16A	0.00252144	2.08618	SCN5A	0.00195211	2.76914
CAPN3	0.00775093	-2.15534	GADD45B	0.00252412	2.89695	SSTR1	0.00195367	-3.85609
RIMS3	0.00775511	-3.07112	TWIST1	0.00252597	-4.46307	lnc-VWF-3	0.00195436	-6.7591
DKFZp686M1136	0.00780027	3.27456	CCNE2	0.00252669	-10.8839	MIR1-1HG	0.00195454	38.4936
lnc-USP47-1	0.00781448	-2.64464	SLC6A15	0.0025279	11.65	NR1D2	0.00195533	-3.06555
LOC100507616	0.00790841	-3.55816	FBLN5	0.00253281	-3.27193	ATAD2B	0.00195789	-3.67622
XLOC_l2_001134	0.00791045	3.77943	NUCB2	0.00253827	-2.20636	REPS2	0.00195812	2.76488
CA11	0.00795237	2.31412	RAD51	0.00254103	-5.24841	PRKAB2	0.00195974	5.72705
NTRK3	0.00802701	2.12443	MCM6	0.00254794	-2.58722	ATG4C	0.00196824	2.4545
LOC101929643	0.0080592	-4.32377	NXF3	0.00255232	5.52726	TNFSF12	0.0019719	3.3938
PIM1	0.00807213	-2.31688	TVP23B	0.00255314	-2.58753	POTEF	0.00197494	6.78971
FGF5	0.00813848	-2.34692	LOC102723367	0.00255463	5.84105	KLF5	0.0019774	5.72233
ANXA3	0.00814337	3.30747	LRRK1	0.00256048	-4.07071	MEG3	0.00197886	24.1501
C4orf47	0.008144	4.11549	TAP1	0.00256301	-2.31851	VOPP1	0.00197889	2.68149
LCOR	0.00817168	-2.57832	XRCC3	0.00256471	-4.34442	HSPB1	0.00198025	3.19851
lnc-UHRF2-1	0.00821338	-2.64087	G6PD	0.00256681	2.97807	lnc-SEMA6C-1	0.00198241	4.68487
LINC00589	0.00823031	-3.62306	ITGA2	0.0025749	-2.6173	HSPB8	0.00198952	11.8094
MXD1	0.00825949	-2.3898	CROCCP3	0.0025798	2.26754	LIG1	0.00198992	-2.10962
FLJ22447	0.00834095	-2.18734	PRL	0.00258135	4.38403	LYZL4	0.00198998	-15.1441
FCHO1	0.00836334	-2.03245	CCDC18	0.00258208	4.95625	ABLIM2	0.00199355	-8.65271
NXPH1	0.0083645	3.43467	NEK11	0.00258764	3.16942	GABBR2	0.00199568	-26.4392
HIST1H2AB	0.0083796	2.59546	TRIP6	0.00258851	-2.74207	GABARAPL1	0.00199861	2.17435
LOC100130093	0.00838766	2.14832	NCAPG2	0.00259343	-4.61595	E2F2	0.00200242	-8.16106
PTPRVP	0.00845752	-3.66123	TMEM14A	0.00259397	-5.5182	ERBB3	0.00200319	14.211
RAG1	0.00846218	-2.05357	KIF22	0.0025969	4.59285	PACS2	0.00200342	-3.1464
LOC102725470	0.00846243	-2.66293	PIGZ	0.00259745	-7.32541	PLCE1	0.00200585	3.76117
CCDC146	0.00848941	-2.42795	ARHGAP11A	0.0025996	8.04915	QSOX1	0.002013	-3.00389
WNT4	0.00849611	-2.56105	ZFYVE9	0.002611	3.46649	GJA5	0.00201438	-21.4083
ETS1	0.00850243	-2.26654	BMPER	0.00261211	-6.484	HSPB2	0.00201521	-7.70743
ADTRP	0.00851233	-4.5546	DGAT2	0.00261352	8.49166	CTSLP8	0.00201533	5.41439
ENPP4	0.0085696	2.32554	F8	0.00261947	-3.76843	DCX	0.00201807	-28.2445
KCP	0.00858736	3.01006	XLOC_l2_009882	0.00262191	2.23343	IGFBP2	0.0020194	-2.07475
GTF2IRD2	0.00859571	-2.40072	UGT2B7	0.00262379	2.53709	MAF	0.00202375	3.53285
SEMA6B	0.00862591	2.07298	lnc-SIK1-4	0.00262615	-3.20642	SPRY2	0.00202583	-2.95645
XLOC_l2_010591	0.00865597	3.30201	GABPB2	0.00262751	3.88038	ALPK2	0.00202768	-3.70742
COLEC12	0.00867859	-2.02516	MGST3	0.0026283	-2.78543	AATK	0.00202778	-12.3258
HIST1H2AI	0.0086932	-2.31024	BATF3	0.00262952	-3.0197	lnc-NBPF16-4	0.00203135	2.15089
WSCD1	0.00873046	4.27168	CENPM	0.00263961	5.13928	ZKSCAN7	0.0020371	-4.64286
IDI1	0.00875813	2.21816	AHNAK	0.00264203	-5.06554	SRGN	0.00204004	4.50185
ACTL10	0.00875944	-2.81135	HIST1H2BE	0.00264756	4.4807	PYGM	0.00204082	216.775
TXLNB	0.00876624	3.90236	FMN1	0.00264978	3.50448	HMGA1	0.00204523	-5.71314
GJA3	0.00876999	-3.17558	TMEM161B-AS1	0.00265258	2.0884	FBXW7	0.00204776	2.83945
SPATA17	0.00878362	-2.73204	VEPH1	0.00265593	5.56272	LRCH1	0.00204866	-30.0238
lnc-KLRB1-1	0.00881015	2.67789	LEPROT	0.00265673	2.02979	CD24	0.00204953	-9.9303
SOGA3	0.00881957	-2.17638	CARHSP1	0.00265773	2.42088	TMEM194A	0.00204997	3.60077
XLOC_l2_005341	0.00885517	-4.60912	SEC22C	0.00266314	-2.32186	DDX58	0.00206056	-7.03931
PTCH1	0.00889009	-2.4014	CDCA7L	0.00266604	-3.15011	MELK	0.00206137	13.7706
NFATC4	0.00893589	-2.41085	WDR63	0.00266883	-2.60644	NTMT1	0.00206178	-2.18518
ST3GAL4-AS1	0.00894981	2.03524	LOC100506379	0.00267152	-6.04093	EMILIN2	0.00206536	34.0906
SLC4A3	0.00898354	3.09477	POLR3G	0.00267826	4.52863	SLC15A3	0.00206644	7.06092
LOC101926944	0.00900252	-2.48409	CHIC1	0.00268903	2.99116	LINC00959	0.00206715	2.95942
WFIKKN1	0.00901266	-5.638	PHF11	0.00269332	2.02335	CBLN3	0.0020705	-4.38757
FCRLA	0.0090148	-4.33142	NIPAL3	0.0026974	5.77493	STK31	0.00207428	18.9478
HIST1H2AL	0.00902581	-2.2169	FHL2	0.00270508	3.66997	EXO1	0.00207524	-16.0314
MAZ	0.00902924	-2.11339	VKORC1L1	0.00270661	-2.26012	MISP	0.00207901	-10.0033
LOC101929771	0.00908701	4.33017	CCDC77	0.00271129	2.6036	CTSLP2	0.00208137	4.34836
KLHL30	0.00918464	-9.33735	PFKFB4	0.00271367	3.42005	KCNQ1	0.00208588	27.4889
ADARB1	0.00921626	-2.12583	RETSAT	0.00271407	2.36247	C1orf198	0.0020916	13.7852
PIP5KL1	0.00922338	-2.72557	TLE1	0.00272199	2.96363	CDC45	0.00209513	-5.09712
MAPK8	0.00922722	2.09365	TMEM98	0.00272285	2.32431	SRP19	0.00209854	2.20436
MARCH5	0.00925055	-2.3659	SLC16A3	0.00272304	-2.04066	RNF41	0.00209986	-3.35607
LOC100506737	0.00925696	-3.08668	MTMR11	0.00272683	-4.4031	CGNL1	0.00210065	4.68812
MKRN7P	0.00931452	-2.26893	C4orf47	0.00273889	-10.0737	ABLIM3	0.00210529	-6.22648
WDR78	0.00935606	-2.07227	INCENP	0.00274168	4.89875	FXR1	0.00210637	-2.2071
LOC101929475	0.0093657	-2.42743	TRIM22	0.00274254	3.72801	ZNF385D	0.00210641	4.68711
lnc-ZBTB25-1	0.00936833	2.12204	KCTD12	0.00274697	2.29825	OAS3	0.00210678	13.0738
FASLG	0.00940217	-3.81049	LOC101929947	0.002749	-4.28897	KIF22	0.00211671	-7.22685
PPP2R2C	0.00943927	-5.75123	PCDHB4	0.00275086	4.85825	NCAM1	0.00212079	7.18045
KIAA1683	0.00943984	2.22442	CKAP4	0.00275425	2.25996	EPS8L1	0.00212142	-4.25263
MXI1	0.00946326	3.68924	lnc-TNFRSF9-1	0.00275933	2.58647	OR8B8	0.00212936	-3.6512
PPL	0.00950218	2.62567	XLOC_l2_009668	0.00276459	4.39775	VEZT	0.00213125	-2.33933
KIFC2	0.00950799	-2.40973	POLE2	0.00276693	-6.28169	DTYMK	0.00213276	-4.23223
lnc-SH3BGRL2-1	0.00950849	-2.11556	GNS	0.00276779	3.15083	PFKP	0.00213362	2.09762
LINC00460	0.00954727	-3.12595	CDK19	0.00277453	4.12349	DYSF	0.0021337	-5.30509
lnc-JOSD1-1	0.00959442	3.77984	PDGFC	0.00277667	2.68341	FAM189A2	0.00213609	41.9589
lnc-CHAF1B-3	0.00961567	2.72633	MB21D1	0.00277922	4.09087	ELAVL2	0.00214053	11.3499
COL15A1	0.00962172	3.11067	RBMS3-AS2	0.0027851	2.38995	KCNS3	0.00214332	9.21399
XLOC_l2_015641	0.00964947	2.62776	NRP1	0.0027865	-2.86162	LINC01085	0.00214815	9.01563
CEBPA	0.00966817	-3.21492	PRKCA	0.00279106	3.45105	LINC00888	0.0021484	-2.25254
KPRP	0.00970408	-13.2966	CNIH4	0.00279623	2.9372	AURKAPS1	0.00215127	-3.07004
NXNL2	0.00971094	-2.35955	WDHD1	0.00279653	-3.96631	CENPN	0.00215378	-3.6568
RAB5C	0.00972928	2.28105	SKA1	0.00279696	-13.0219	PAPSS2	0.0021576	2.39441
MAGI2	0.00977353	2.26733	DSCC1	0.00280402	4.69222	PFKFB4	0.00216415	-2.52183
LOC101927056	0.00977353	-2.39793	H6PD	0.00280866	-2.40232	FAM83D	0.00216562	16.1202
LOC152286	0.0098228	3.14127	SOX9	0.00281442	-3.63594	CXCL10	0.00216712	-35.3959
lnc-PERP-2	0.00983623	2.73853	ANXA1	0.00281584	2.95147	LINC01152	0.00216923	-10.3618
ZNF846	0.00984317	-2.4561	PDK1	0.00281616	-2.45343	WTIP	0.00217047	2.35009
HIST1H3I	0.0098681	-2.67702	MPP1	0.00282012	2.36008	RFC5	0.00217053	5.99883
HIST1H4D	0.00990395	2.13366	TFDP1	0.00282922	2.51228	IFIT3	0.00217276	23.2412
lnc-PHGDH-2	0.00992963	-4.64363	AUNIP	0.00283125	4.04366	ACTA2	0.00217716	-3.8442
DISP1	0.00996382	3.81918	HEXA	0.00283815	2.10298	IFITM2	0.00217979	-2.10835
RCAN3	0.00997303	-2.06759	HIST1H4K	0.00283922	2.90365	PIAS3	0.00218168	2.10213
DQX1	0.00999154	2.52326	MC1R	0.00284009	3.29896	DAPL1	0.0021835	10.4964
DDIT4L	0.0099921	2.07713	HPS1	0.00284342	-3.54312	B3GALT2	0.00218499	-12.2044
GATM	0.0100323	-6.14155	LASP1	0.00284606	3.00799	SNORD86	0.00219457	-2.18495
ATHL1	0.0101229	2.18761	CEP89	0.00284709	3.5614	ADRB2	0.00219554	-7.32298
ERCC4	0.0101827	2.2949	CEP41	0.00285286	-3.67817	ATR	0.00219562	2.26045
SEPT5	0.0101959	2.22285	SGOL1	0.00285702	11.6604	CAPN3	0.00219628	12.9977
PRKACB	0.0102145	-2.03435	LGALS3	0.00285917	2.11262	PTGFR	0.00220062	-6.58518
BIRC3	0.0102145	-2.65695	CDCP1	0.00286007	7.58904	CA3	0.00220667	-10.3101
TTN	0.0102482	-2.09747	RACGAP1P	0.00286028	-4.74564	TAF1B	0.00221005	-3.61646
lnc-CBLB-7	0.0102646	-2.35312	PRR7-AS1	0.00286511	2.41118	CNIH4	0.00221412	2.64089
CHSY3	0.0103051	2.21075	XPC	0.0028735	-2.3882	FIGNL2	0.00221454	2.50601
SLC6A9	0.0103427	-2.60651	TNFRSF19	0.00287548	-3.34179	TICRR	0.0022154	21.9242
SPX	0.0103428	-2.11914	CARD10	0.00287563	-3.02472	MAT2A	0.00221658	-2.33907
E2F8	0.0103543	2.48342	RAB34	0.00287642	2.04542	ITGA10	0.00222199	9.68129
BNIPL	0.0103796	2.22072	ADAM15	0.00288298	3.76357	IFITM3	0.00222233	2.5716
lnc-GPN2-1	0.0103851	-2.06879	CCNE1	0.00289333	-2.3616	IQGAP3	0.00222318	15.5332
PCDHGB2	0.0103932	2.33146	NR2C2AP	0.00289648	-2.82662	C16orf89	0.00222988	2.73058
lnc-ARHGAP26-4	0.0104787	-2.69855	lnc-SRBD1-1	0.00289664	-2.30888	REEP1	0.00223049	28.3706
LINC00948	0.0104804	-2.63737	HOXB5	0.00289698	-3.3545	WIF1	0.00223185	-30.2169
CITED1	0.0104931	8.00468	lnc-APLN-1	0.00290424	-6.46234	C15orf65	0.00223328	-2.09514
lnc-CREG1-3	0.0105246	-2.90704	RPS6KB1	0.00290494	-2.04249	NGRN	0.00223452	-2.13956
MAMDC4	0.0105856	2.0974	GPD2	0.002909	-3.96854	TK1	0.0022378	-10.6914
OVOS2	0.0106704	2.56591	TUBB4B	0.00291311	-2.15656	ZNF106	0.00223881	-5.67715
CMKLR1	0.0107246	-2.00892	ACOX2	0.0029134	4.76665	TGFB2-AS1	0.0022442	-6.77953
PAOX	0.0107312	2.77329	SVIP	0.00292262	5.49876	IL32	0.00224431	-13.8163
C1orf106	0.0107986	6.47267	MIPEP	0.0029284	-2.14154	BST2	0.00224453	-310.612
CNKSR1	0.0108052	-4.11689	DLL3	0.00293343	7.01293	MT1A	0.00224476	5.56205
DEPDC1B	0.0108362	-2.05867	LOC101928738	0.00293353	-4.3217	CRIP1	0.00224513	5.38164
SORL1	0.0108495	-3.24495	ACTG1	0.00293491	-2.22653	NTNG1	0.00224567	21.4676
lnc-SPRYD7-1	0.0108717	2.69338	RFX8	0.00293851	6.14763	CYB561A3	0.00224586	3.71621
LINC01213	0.0108765	-3.53496	CASQ1	0.00294805	-4.00702	UNC45B	0.00224648	26.559
FLG-AS1	0.0109222	2.17155	TSEN34	0.00294811	-2.19411	IRF9	0.00224697	-3.84691
FAM189A1	0.0109451	2.97768	HIST1H3C	0.0029486	2.31525	EEPD1	0.00224818	2.13959
ZFAND4	0.0109459	3.12501	lnc-CHAF1B-3	0.00296225	4.7928	ARNTL2	0.00225552	-3.43959
PDCD1LG2	0.0109695	-8.82258	LOC101930421	0.00296393	-3.69122	NES	0.00227526	-5.47395
SLAMF8	0.0110103	-2.06864	CTTNBP2	0.00297408	-2.97963	OAS2	0.00227572	-8.54912
KLF8	0.0110139	2.42413	MAN2B2	0.00297619	2.59277	TMEFF2	0.00227616	14.8153
LSM11	0.0110407	-2.64158	LGALS3	0.00298165	-2.44607	E2F8	0.00228171	-3.98192
SCML2	0.0110762	-2.14867	CCDC170	0.00298242	5.08565	LRRC39	0.0022832	18.3999
SPC24	0.0111028	-2.11537	HK1	0.00298794	2.3827	SFRP1	0.00228476	11.5162
GXYLT1P3	0.0111068	-2.51635	lnc-ARMCX3-1	0.00298953	4.67266	lnc-COBLL1-1	0.00228544	8.71434
FAM65B	0.0112609	5.80467	ZNF664-FAM101A	0.00299712	-3.57786	LZTS1	0.00228605	-5.60482
lnc-WISP1-1	0.0113775	-2.85108	KY	0.00299806	-3.76988	C6orf1	0.00228652	-3.87497
PLEKHN1	0.0114231	-2.11539	OXTR	0.0030055	-5.66078	CERCAM	0.00228668	2.88379
SCARNA23	0.0114401	-2.28597	TPM4	0.00301375	-3.00264	DBNDD1	0.00229358	-2.88181
TGFB2-AS1	0.0114718	2.26746	C1orf216	0.00301772	2.10879	CRTC2	0.00229359	-2.97063
ZKSCAN1	0.0114721	2.74529	LRRTM1	0.00302503	-2.52443	PID1	0.00229523	-2.20677
lnc-TASP1-4	0.0114778	2.40977	ATP1A1-AS1	0.00302726	2.01817	KIF14	0.00229876	62.5397
LOC100507006	0.0114923	3.28019	HOXB6	0.00303172	-2.85449	IL20RA	0.00230244	20.4591
lnc-CLCN6-1	0.0115177	-2.01146	TIMP2	0.00303229	-2.85232	PSEN2	0.00230293	-2.89832
lnc-AGPAT2-2	0.0115216	-6.37049	TSPAN4	0.00303293	3.21199	MIR503HG	0.00230987	8.72202
FOXD2-AS1	0.0115248	2.12105	AK5	0.00303615	3.06739	ACTL6A	0.00231814	3.76948
ZBED6CL	0.0115289	7.28814	LINC01510	0.00304104	5.26263	IFI44L	0.00231897	8.27552
RAB7B	0.0116452	-2.75664	CTSA	0.00304641	2.97152	MSS51	0.00232461	26.2195
HOXA2	0.0116899	-2.56277	EPOR	0.00304958	-2.78388	KIF15	0.00232465	33.5194
LOC284950	0.0117599	-4.65885	ARHGAP18	0.00305099	-4.14866	TMEM246	0.00232475	3.55609
LINC00312	0.0117764	-2.25755	TPBG	0.00305595	-3.34539	MFSD7	0.00232847	2.93248
NRROS	0.0117929	2.52441	ST3GAL4-AS1	0.00305646	3.15115	FBXL4	0.00233416	2.43314
OAS2	0.0118464	2.14526	LPIN3	0.00306096	-2.91003	HIST1H4H	0.00233704	5.74333
GPR146	0.011959	-2.05647	TMEM246	0.00306104	2.73202	RHPN1-AS1	0.00233708	-15.3173
FGD6	0.0119676	4.9592	HIST1H4D	0.00306163	-3.10073	SLC24A2	0.00234015	8.32174
SYT7	0.0119919	-3.82855	CMTM4	0.00306855	-2.49747	LOC100507487	0.00234223	-2.10826
LOC100499489	0.0121296	2.02905	SLC37A2	0.00307076	4.97399	BMF	0.00234721	-3.05669
lnc-TUSC5-1	0.012171	2.16914	lnc-ICOSLG-4	0.00307159	5.77853	CEP55	0.0023498	27.7102
VWA5B2	0.0121919	2.13865	LMO7	0.00307403	-4.27119	LOXL1	0.00235962	4.28729
ITGB3	0.0122055	-2.01201	RAB8A	0.00308092	-2.47753	NTNG1	0.0023621	-14.5145
SOD3	0.0122478	-2.0345	HEBP1	0.00308504	-2.22119	GRAMD3	0.00236402	4.72936
ZBTB7A	0.0122601	-2.45343	MMS22L	0.00310051	-5.11516	DRP2	0.00236434	2.24712
ZNF610	0.0123301	2.60439	RTTN	0.0031018	2.55532	TPM3	0.00236437	5.03997
PRSS56	0.0123402	2.2652	LOC102724352	0.00310355	4.85706	MAP1B	0.00237273	4.41378
SEMA4G	0.012441	-2.03375	FAM225B	0.00310393	-2.61841	KANK1	0.0023773	2.74919
KCNMA1-AS3	0.0125067	2.61737	FAM24B	0.00311016	-2.36718	SGOL2	0.00237823	10.103
VSTM2L	0.012518	-2.28464	lnc-ASB15-1	0.00311576	3.28369	SNTB1	0.00238497	-4.11364
APOBEC2	0.0125283	3.14106	GLA	0.00311757	-2.05504	CUZD1	0.00238992	3.41554
G0S2	0.0125356	-2.07645	SIPA1L3	0.00312048	-2.61226	ZNF142	0.0023936	2.37654
FAIM2	0.0126106	-2.22751	MAPKAPK3	0.00312589	-2.3827	SLITRK5	0.00239452	-8.94904
SLC41A2	0.0126233	-2.52385	lnc-TBC1D12-1	0.00312751	-6.36504	EML3	0.00239538	-3.13072
LRRC73	0.0126501	-2.49039	GPNMB	0.00312819	2.64549	AKAP1	0.00239752	2.94598
PCDH19	0.0126594	2.35047	lnc-SLITRK6-9	0.00313311	6.66498	GPRC5B	0.00240477	-10.1929
KCNN3	0.0126682	4.14223	RIC8B	0.00313426	2.37065	lnc-VCAN-1	0.00240543	-3.95256
PLA2G4C	0.0126719	-2.28164	ARPC5	0.00313993	-2.84626	TRIM63	0.00240615	61.9447
NRARP	0.0126943	2.34812	NCAM2	0.0031434	-4.5325	FAS	0.00241143	3.07787
GALNT3	0.012698	3.26309	SAPCD2	0.00314347	-4.3237	BSCL2	0.00241355	-2.08244
CNTD1	0.0127217	3.64026	CTXN3	0.00314359	-6.20854	lnc-TOMM20-2	0.00241496	13.1421
PDE4DIP	0.0127677	2.7684	DNER	0.00315198	20.4057	FXYD5	0.0024182	-4.15303
KRT86	0.0127758	-2.07877	lnc-LRIG2-3	0.00315224	2.82504	SMKR1	0.00241931	9.03912
SEMA3B-AS1	0.0127789	-2.18896	lnc-EGLN1-1	0.00315644	-3.21619	RXRG	0.00241973	16.0271
lnc-CD63-1	0.0127967	-2.20154	PDE8A	0.00315773	-2.25529	MKI67	0.00241983	-32.5417
GOLGA1	0.012805	2.12242	ATP2B4	0.00315897	-2.59065	HLA-DQB1	0.00242229	16.5925
LINC01021	0.0128307	2.34691	RNF121	0.00316329	-2.23512	SDCCAG8	0.00242367	2.09406
lnc-UCK1-1	0.0128678	-3.58941	GNPDA2	0.00316413	4.58445	LOC102724532	0.00242508	-2.41312
IL19	0.0128728	2.90837	C12orf75	0.00316516	-3.46623	TEX29	0.00242646	-14.7092
TMEM178B	0.012886	2.34902	APCDD1L	0.00316665	20.0159	HPCAL1	0.00243413	-4.27552
lnc-LRRC17-1	0.0129837	2.63738	IGLL1	0.00316724	2.18019	C21orf62	0.00243467	-31.8936
lnc-ST3GAL6-1	0.0130045	-4.8186	DDIAS	0.00317765	8.65278	EDARADD	0.00244708	-2.89133
SPANXA1	0.013019	2.46207	ICAM2	0.00318392	-2.48887	SECTM1	0.00244731	5.24824
LOC101929504	0.0130964	-3.00832	POC1A	0.00318426	-4.2728	FAM172A	0.00245493	-2.90311
FLJ43315	0.0131079	-2.2952	NRCAM	0.00318702	3.78587	BEND7	0.00245856	-2.47836
MIR221	0.0132463	-2.21647	EVC	0.00319883	3.49671	XBP1	0.00246586	2.27054
CCL28	0.0132859	4.073	KRT34	0.00320651	-4.79656	POSTN	0.00246648	11.2283
RNF144B	0.0133362	2.72229	CHEK1	0.00320737	4.37345	NECAB3	0.00246947	6.66485
ANKRD2	0.0133613	-2.17344	HGD	0.0032095	5.25305	DSN1	0.00247022	-4.68641
BLID	0.0133979	-2.20225	MCM8	0.00320983	2.92329	MITF	0.00247241	-2.97034
TMEM37	0.0134115	3.57316	SACM1L	0.00321003	2.66644	ERBB3	0.00247694	21.3149
LOC100996724	0.0134546	2.02165	DPP9	0.00321298	-3.41242	PCGF5	0.00247765	6.42269
KIAA1217	0.0135858	2.86336	MMP3	0.00321763	4.47104	TSPAN10	0.00247787	-5.04443
HIST1H4A	0.0136119	-2.13063	MIR646HG	0.00322126	-6.21083	PRPH2	0.0024801	-4.27732
FILIP1L	0.0136637	-2.62953	SPTLC3	0.00322447	3.80106	SCARA5	0.00248175	14.8451
EPB41L5	0.0136789	-2.24346	VPS53	0.00322578	-2.00401	BEST3	0.00248723	3.8572
CCNJL	0.0136897	-2.97525	RHBDL2	0.00322817	-14.5849	SLC3A2	0.00248821	3.28498
SERTAD4	0.0137596	3.84696	LOC101243545	0.00322978	3.95952	MMP24	0.0024907	4.9759
HIST1H2AG	0.0137963	-2.51792	KDSR	0.00323186	-3.19094	DUSP28	0.00249124	-3.00296
MYEF2	0.0137968	2.03544	lnc-LARP1B-2	0.00324304	3.33038	TFCP2	0.00249274	-2.22372
NLRP3	0.0138105	-4.57036	KRT35	0.00324315	-2.09042	CPS1	0.00249565	-4.30701
LOC101929440	0.0138173	-2.40524	LOC643733	0.00324721	-2.8713	CECR6	0.00249647	3.64771
SLC25A2	0.0138184	2.27138	PITX1	0.0032528	3.27171	ZFYVE9	0.00250424	2.44765
SCN2A	0.013834	-2.00453	TNFAIP8L3	0.0032538	3.36493	SARM1	0.00250874	3.48371
SPRED3	0.0138376	2.35605	LINC00667	0.00325424	-2.09743	MCM2	0.00250921	5.41242
TG	0.0138909	-2.46103	TTK	0.00325849	13.1051	FSD2	0.00251419	-8.50922
FAM65B	0.0139078	-5.92366	LPXN	0.00325962	-4.67146	KDSR	0.00251632	2.18956
lnc-CHAD-3	0.0139435	-4.01073	PRAF2	0.00326682	-3.9788	CYSTM1	0.00251688	-4.35748
PAMR1	0.0139464	-3.23566	LHPP	0.00327182	-3.15905	LRFN4	0.00251755	4.1005
MAPRE3	0.0139484	-4.1691	GTF2IRD2	0.0032772	-5.75804	LOC101927272	0.00251984	9.61481
DUSP27	0.0139586	-2.3032	GINS1	0.00328106	5.55509	MAN1C1	0.00252486	-11.7902
PHACTR3	0.0139721	3.62722	SMIM14	0.00328303	-4.30037	POLQ	0.00252612	-8.94418
RNF180	0.0139862	-2.03502	SPATA33	0.00328452	3.57131	FAM78A	0.00252777	10.8948
NAT16	0.0139913	-7.03952	MN1	0.00328568	4.13378	ARID3A	0.00253109	-4.40153
LOC101927115	0.014006	-6.24391	VMO1	0.00328979	-2.18223	C1orf50	0.00253425	2.12346
lnc-FGF10-3	0.0140156	2.03211	RELB	0.003291	-2.25376	SHPK	0.00253624	-4.43826
LOC102725254	0.014237	-2.31514	TTC12	0.00329559	2.20129	NDRG1	0.00254024	4.73944
CD72	0.0142775	4.8164	lnc-FAM53A-1	0.00330102	-4.1825	VANGL1	0.00254283	4.3045
PRKCQ-AS1	0.0143561	-2.90936	SIPA1L1	0.00330139	-2.66537	SLC35B2	0.00254475	2.39523
COL28A1	0.0143576	-2.5542	TANC2	0.0033107	3.22713	FOXL2NB	0.00254499	-2.49909
TLX2	0.0143894	-2.09737	FGF1	0.00331586	-2.89714	NCAPG	0.00255054	-33.2019
CCDC36	0.0144247	2.41293	PKP3	0.00331656	2.98897	GMIP	0.00255152	2.84343
CYB5R4	0.0144356	-2.48257	SCN9A	0.00332483	11.5137	CMPK2	0.00255181	-31.4665
KCNU1	0.0144648	2.0511	PPM1M	0.00332849	-2.46804	CENPW	0.00255313	-4.27721
LOC101929484	0.0144979	-2.12103	ANO7	0.00332886	-2.24304	PPT2	0.00255559	2.56051
CCDC103	0.0145093	2.35711	ANGPTL4	0.0033421	3.33943	H2AFZ	0.00256228	3.85073
CNGA3	0.014532	-5.53826	GNGT2	0.00334472	-3.45623	RBM38	0.00256898	6.27438
CAPSL	0.0145457	2.48457	MMP1	0.00334577	4.3973	PRR11	0.00256927	-10.0471
ZNF366	0.0145459	-4.86887	C1orf112	0.00334863	-6.12786	ARPP21	0.00257645	8.20829
TBC1D8B	0.0145641	-2.39326	MYO1E	0.00335117	2.361	IGF2BP1	0.0025774	2.54051
EPHX2	0.0145806	2.52628	LCLAT1	0.00335554	2.54494	SNX5	0.00257843	-2.18376
RARA-AS1	0.0145909	-2.19421	RAD51AP1	0.00336351	8.49019	PRCP	0.0025806	-2.94769
STON1-GTF2A1L	0.0146093	3.03534	ADORA2B	0.00336546	-2.55799	AMIGO2	0.00258234	-6.71095
CCDC151	0.0146218	-2.01941	MAP9	0.00337038	-3.27111	CHADL	0.0025842	4.58712
INSC	0.0146687	-2.09734	CECR5-AS1	0.00337109	-2.63245	IER5	0.00258566	-5.69107
lnc-MFSD4-1	0.0146758	2.53436	BORA	0.00337132	-4.02625	AURKA	0.00258808	5.80148
ADAMTS12	0.0147358	2.32514	lnc-LRIG2-4	0.00337137	-2.08686	UCP2	0.00258878	-24.7796
LOC101928955	0.0147649	-3.88855	PTGFR	0.00337918	-3.61855	PNP	0.00259211	6.44956
XLOC_l2_004898	0.0149172	-2.15534	MLPH	0.00338057	3.62922	STYK1	0.0025942	-4.79495
LINC00472	0.0149177	2.75084	FAXDC2	0.0033931	-2.25491	TGFB2	0.00259518	10.133
ERI1	0.0150239	2.30993	PRRT3	0.00339409	-4.93928	ITGA1	0.00260021	-4.67706
NACAD	0.0150243	2.77547	GREM1	0.00339566	-3.23631	CD302	0.00260285	3.73745
CDK1	0.0150365	2.48057	FAM19A3	0.0033985	5.05494	RFX8	0.00260544	-8.26415
SOBP	0.0150934	-3.07044	ORAI3	0.00339999	2.23604	CDKN3	0.00260632	-10.2683
LINC01252	0.0152107	2.54379	LINGO2	0.00340185	3.01979	TNK2	0.00260936	-4.82206
TNNI2	0.0152203	3.18876	CHGB	0.00340376	-4.05178	ACP5	0.00261031	7.89563
ZFYVE28	0.0152323	-2.36439	FAM50B	0.00340676	-2.75709	lnc-NT5DC3-3	0.00261204	-9.77718
USP41	0.0153191	-2.86426	ANKRD52	0.00340812	-2.57785	SPA17	0.00261377	-3.07947
KLF12	0.0153334	-2.3009	lnc-SHPRH-2	0.00340925	13.9694	SMCO4	0.00261699	2.46564
FAM106A	0.0154097	2.30088	EPG5	0.0034171	-2.89363	SNED1	0.00261792	6.97342
ABHD11-AS1	0.0155004	-3.46837	TCEAL5	0.00342448	2.14573	SLC4A3	0.0026228	2.73501
OLMALINC	0.0155996	3.33682	LAMA3	0.00342587	-6.61775	NUSAP1	0.00262792	-35.2482
LINC00856	0.0156172	2.81322	GAS1	0.00342736	-2.3454	GNB5	0.00262804	-2.59283
DDX11-AS1	0.0156424	2.00224	LRRC73	0.0034296	2.53789	COA1	0.00263052	2.04821
ANK3	0.0156833	-2.04717	DENND2D	0.00343409	-3.61875	LY96	0.00263759	3.6418
XLOC_l2_007435	0.0157679	-2.03889	KATNAL2	0.00344302	-2.11391	ZNF469	0.00263815	-7.93883
MYOZ3	0.0157805	2.44329	GOLM1	0.00344632	2.79551	LGMN	0.00263819	4.04191
lnc-AC016251.1-1	0.015959	2.34035	PAN3	0.00344956	-2.65517	JAG2	0.00263825	-7.5764
PROX1	0.0159706	-2.24917	SYNGR1	0.00345005	-3.27711	ARPC1A	0.00263908	-2.95792
FANK1	0.0159896	-4.09404	XLOC_l2_006821	0.00345177	3.37618	E2F1	0.00263911	9.7984
PNKD	0.0160642	2.09538	LAMP1	0.00345366	2.22916	PPP2R3B	0.00264106	10.4562
SSMEM1	0.0160811	-5.34633	lnc-DEC1-2	0.00345595	-8.83831	APH1B	0.00264507	-2.05787
AMDHD1	0.0161117	2.26457	TMEM45A	0.00345712	2.33302	COL13A1	0.00265066	3.69822
PATL2	0.0161234	2.6833	BDKRB2	0.00345737	10.8697	ITGBL1	0.00265085	6.6943
ARG2	0.0161392	5.13349	lnc-ZNF644-1	0.00345971	3.34802	TRABD2A	0.00265451	-15.4623
LOC100129940	0.016154	-3.57814	PCYOX1	0.00346479	2.56393	HLA-DQB1	0.00265505	-7.5031
lnc-ARHGAP26-4	0.0161922	2.49627	LINC00115	0.00346738	-2.32215	KPNA2	0.00265541	-2.85871
C12orf56	0.0162923	-3.73649	CLIC1	0.00347051	2.11282	ZNF337-AS1	0.00265625	2.71801
LINC00654	0.0162965	2.03002	PLIN2	0.00347711	-3.14818	ASB1	0.00266072	-2.22707
lnc-GAMT-1	0.0163078	-5.23304	DAPL1	0.00348206	2.93747	CLEC3B	0.0026645	11.2296
EPHB6	0.0163322	2.81399	AGPAT2	0.00348888	2.05106	SRPK3	0.00266504	31.0442
COPG2IT1	0.0163486	-2.12294	C4orf48	0.00348919	2.66586	SLC29A2	0.00267137	-10.7003
CHRNG	0.0164536	2.80252	ARHGEF5	0.0034913	5.6668	LINC00312	0.00267221	-6.30157
lnc-STARD6-1	0.0165064	3.42078	CRHR1-IT1	0.00349346	3.91138	DUT	0.00267474	-3.88088
LINC00963	0.016516	2.13127	IFI27L1	0.00349637	2.92263	ZEB2	0.0026762	2.57212
ATP6V1G3	0.0165781	-5.06196	SAA1	0.00350123	3.139	PSIP1	0.00267724	6.44009
lnc-LGALS14-1	0.0167456	-2.14472	TAP2	0.00350243	-3.44639	MECOM	0.00268306	-3.66509
PGBD5	0.0167476	2.06835	CD33	0.00350462	3.95432	GINS4	0.00268326	9.56322
CFLAR-AS1	0.0168036	-2.69182	PRDM8	0.00350701	2.5711	DCBLD2	0.00268997	-5.12097
CRISPLD2	0.0168261	3.12079	IL1R1	0.00351049	2.47365	QPRT	0.00269141	10.7358
CACNG7	0.0168548	-3.53493	PLD5	0.00351239	-13.3706	ARAP3	0.00269262	-6.09411
lnc-LRRIQ1-1	0.0169709	2.0019	NRGN	0.00351682	-4.77623	MEG9	0.00269433	-7.24478
KRTAP2-2	0.0169861	2.57403	FBXO28	0.00351683	2.18193	lnc-STAG3L4-1	0.00269714	32.0511
lnc-QKI-1	0.0171364	-2.26455	PTPN9	0.00352143	-2.97757	TAC4	0.00269787	122.077
lnc-C11orf44-2	0.0172177	-3.33317	NLRP1	0.00352736	-2.50931	C3	0.00269819	19.5293
lnc-C1orf201-3	0.0172858	-2.11822	CCDC122	0.00352879	-2.61734	PPP1R3C	0.00269977	-3.1295
FAM132B	0.0173462	-2.24269	PSMB8	0.00352997	-3.14714	SLC25A1	0.00270093	-2.74637
ADRB1	0.0173702	-3.59178	CIITA	0.00353405	-33.1583	ASB2	0.00270138	-18.0622
lnc-NUBP1-1	0.0174631	2.04691	TREM1	0.00353783	-2.65586	LOC101927851	0.0027025	3.05528
PHLDB2	0.0174945	-2.19515	lnc-PRR15L-2	0.00354066	-2.19639	ANKRD29	0.00270464	-25.0726
SARM1	0.0175567	-3.57201	FOXG1	0.00354608	-3.61235	SYNPO2	0.00270664	-4.8217
SWT1	0.0177001	-2.0464	SERP2	0.00354737	-2.4305	SNHG23	0.00270883	6.56423
LOC101928416	0.0177085	-2.83785	EMC3-AS1	0.0035546	-4.81442	TRIM14	0.00270952	-6.00279
PRR29	0.0177128	-3.58657	LOC100506457	0.00355883	2.5463	PCSK9	0.0027126	25.8351
ATP2A1	0.0177131	-2.49063	SH3BGRL	0.00356103	2.59956	PLXNB3	0.00271753	5.25565
lnc-TFEC-2	0.0178017	-2.98253	CCDC150	0.00356866	5.32378	PDE1A	0.00272572	2.44454
CFB	0.0178611	-2.11214	B3GNT9	0.00357049	2.52812	SH2B2	0.00273298	2.71726
HMOX1	0.0178885	-2.12412	IGFBP6	0.00357889	2.96493	TMEM62	0.00273867	3.46447
LOC388849	0.0179498	-6.33851	CAV1	0.00357932	-3.2065	LOC101928714	0.0027391	3.85553
ARHGEF39	0.0179524	2.08159	MYH10	0.00357959	2.66693	P3H2	0.00274068	5.02341
FOLR3	0.0179896	2.06047	FBXO36	0.00358431	4.12732	DOK7	0.00274087	4.54947
AATK	0.0181083	-2.39905	ECT2	0.00358466	-3.00962	TMEM158	0.00274286	4.93295
MERTK	0.0181545	-2.24006	CDC14B	0.00358836	-3.20186	ANK1	0.00274374	3.46887
LINC00689	0.0182409	2.75723	CENPO	0.00359143	5.2773	FSTL3	0.00274931	9.61511
lnc-COL1A1-4	0.0182451	-2.78185	CACNA1A	0.00359744	-3.32953	MYLK	0.00275251	7.44437
EBI3	0.0182576	2.18162	C3orf14	0.0035978	-3.82902	ARPC1B	0.0027537	-3.08043
LIN52	0.0184622	-2.07802	PTPRU	0.00360725	2.30096	CDKN2C	0.00275743	3.0098
lnc-RSBN1L-1	0.0185464	-2.27987	KIAA1324	0.00360774	2.2195	LRRK1	0.00276023	3.46914
RAB39B	0.0185496	-3.2681	LOC100128108	0.00361188	-2.69396	MPRIP	0.00276761	3.25555
MARCH2	0.0186006	-2.05697	LOC100507547	0.00361205	2.52496	GTF2IRD1	0.00276974	-2.48552
lnc-C11orf39-3	0.0188735	-5.98059	H2AFX	0.00362197	3.13696	STEAP3	0.00277287	2.79398
RASL11B	0.0189726	-6.34534	JADE2	0.00362257	-4.05869	KREMEN1	0.00277345	-2.65739
XLOC_l2_015213	0.0190114	2.14127	LRR1	0.00362915	2.55001	CDA	0.00277496	-8.73805
LOC102724458	0.0190175	-3.10235	HIST1H1B	0.00363018	-6.87553	LHX2	0.0027801	4.25359
IL27RA	0.0190405	-2.1624	TWIST2	0.00363442	-3.96026	JPH2	0.00278152	11.4707
lnc-FARSB-1	0.0190935	-2.03363	lnc-SCRG1-1	0.00363729	-3.46628	RNU6ATAC	0.00278284	13.4367
KCNJ12	0.0191353	-2.0663	DNAH11	0.00363995	3.78	lnc-FGFR1OP-6	0.00278415	10.0574
CEBPB-AS1	0.0192008	-2.48524	LOC100287387	0.00365029	5.09411	DPYSL2	0.00278541	-5.11397
KCNH1	0.019229	-2.48603	ELOVL1	0.00365232	2.1056	RPS6KA2	0.00279036	-3.71049
POMK	0.0192405	3.62008	SPRED1	0.00365691	-2.39878	LMF1	0.00279066	2.64965
PRRT4	0.0193339	2.84317	lnc-CCDC7-4	0.00366303	-2.51636	S100A6	0.00279171	2.48618
lnc-LCE5A-2	0.0193372	2.47051	ANXA4	0.00366428	-2.30244	DCN	0.00279305	-7.62343
LOC101928036	0.0193629	-2.19286	SEMA4B	0.00366434	-2.5881	PNPT1	0.00279415	3.62584
ALDH1A3	0.019473	2.04761	ST8SIA1	0.0036718	4.09388	TDRD7	0.00280038	2.95282
KALRN	0.0195105	-2.38987	ZXDC	0.00367643	2.04584	XK	0.00280089	19.0267
TM6SF1	0.0195296	-2.00639	TMEM121	0.00367777	-2.15648	SMAGP	0.00280151	-2.86268
lnc-NMNAT1-3	0.0195316	-2.40016	CBFB	0.00367869	-2.75943	SMYD2	0.00280728	2.17898
MFAP4	0.019537	-2.33528	VEGFC	0.0036805	-2.58506	GRIK2	0.00281113	8.60716
XLOC_l2_013153	0.0197508	2.88041	MROH1	0.00368999	-2.65678	SNHG23	0.00281545	5.20188
LINC01220	0.0197712	2.10779	lnc-RUNX2-2	0.00369157	5.00152	RRM1	0.00281762	-5.59362
KIAA1407	0.0197837	4.73966	CASP4	0.00369427	3.0897	HTRA3	0.0028218	2.69898
GGCT	0.0198626	2.16075	DCLRE1B	0.00369575	3.23223	WDR54	0.00282249	4.61162
lnc-MFAP5-1	0.0199259	-2.2268	C1orf233	0.00369657	-6.68103	TRIM45	0.00282314	-5.24089
lnc-BAG2-4	0.0199761	2.61726	LOC102546298	0.00369721	-2.81478	EDN1	0.00282652	-13.1832
AFAP1L2	0.020003	-2.42265	ADAM8	0.00370359	2.86865	TTC13	0.00283487	-6.94042
RP1	0.0200647	3.65519	CD302	0.00370717	-2.18875	OCRL	0.00283574	5.07806
PVRL4	0.0200787	2.37951	RNF135	0.00371701	2.17648	MOSPD1	0.00283794	-3.64981
TCAIM	0.0201167	-3.01487	CKAP2	0.00371766	2.42836	lnc-AKR1C2-3	0.00283917	6.71726
lnc-EIF4EBP1-1	0.0203004	-2.38803	CLEC11A	0.00371983	2.67623	lnc-GADD45G-5	0.00284057	-2.20156
TRIM46	0.0203287	3.66763	CISH	0.00372895	2.49649	LOC101928738	0.00284081	3.33068
LOC100506271	0.0203338	-2.98033	HAUS6	0.00373303	-3.25044	ZBTB4	0.00284093	-2.11898
lnc-DLK1-6	0.0203864	2.83043	C11orf70	0.0037351	-3.63363	HIST1H3B	0.00284353	-33.9897
PCSK9	0.0204182	-4.58963	LINC00238	0.00373817	3.68302	GSTT2	0.00284359	-2.21161
XLOC_l2_014579	0.0204404	-2.63077	RAB29	0.00373889	-2.90422	GSTM3	0.0028441	-6.93049
BRD2	0.0204925	-2.38005	LINC00211	0.00374321	-8.34805	MYO18A	0.00284583	3.49403
DKK4	0.0205992	-3.00614	lnc-ARHGAP26-4	0.00374737	5.14728	ADCK3	0.00285433	3.09416
DNAH14	0.0206013	-2.17112	SH3BGRL3	0.00374813	2.94078	GGH	0.00286163	-2.32288
ZNF135	0.020719	2.68681	HMGB3	0.00375371	-3.91382	PARP10	0.00286167	-5.7957
PIANP	0.0208266	3.98461	RBL1	0.00375771	5.37657	LY6K	0.0028673	2.81916
LOC101927085	0.0208421	-2.05992	PI4K2B	0.00375794	2.48019	ESRRA	0.0028687	-2.38527
lnc-PLEKHA5-1	0.0208851	-2.15579	TMEM51	0.00376032	-2.97927	FOPNL	0.00286881	-2.06394
MX2	0.0209112	3.27985	KATNAL1	0.00376841	3.06078	TPM2	0.00287043	5.1052
AAK1	0.0211502	-2.51594	MTX1	0.00376975	-2.62153	lnc-EPHB4-1	0.00287396	-2.69114
HEMK1	0.0211698	-2.20368	LINC00959	0.00377489	-3.65084	GATM	0.00287468	-9.44701
lnc-KLF9-2	0.0212055	-2.04182	SMIM3	0.00378249	2.21105	PRUNE2	0.00287652	-5.99641
lnc-C22orf26-2	0.0212462	2.25246	SGOL2	0.0037849	6.83814	ARMC7	0.0028808	2.09596
lnc-TAX1BP3-1	0.0213066	2.20893	SUMO3	0.00378727	-2.61885	LMNB2	0.00288152	3.34902
CSRNP3	0.0213611	-3.10137	TMEM44	0.00378883	2.95597	MSH6	0.00288266	3.30355
DDIT4L	0.0214489	2.12465	SPC24	0.00379317	8.46265	FZD1	0.00288891	3.89305
LCE1B	0.0214514	-2.00183	RRM2B	0.00379802	2.74796	RPA3	0.00288963	3.22422
SHC2	0.0215754	2.04157	CA13	0.00379908	-4.78895	APOL2	0.00289599	3.73813
LINC00173	0.0216463	2.55387	CSE1L	0.00380023	-2.04826	UST	0.00289604	2.59947
ZAR1L	0.0216993	-2.52804	CHRNA7	0.00380165	6.29817	TRPV2	0.00289685	4.17218
lnc-DLX2-2	0.0217327	-2.91533	CCDC28A	0.00380584	2.24376	MT1L	0.00289747	5.14083
GCNT3	0.0220488	4.5897	SDPR	0.00381239	-4.83245	CENPK	0.00289846	14.5727
lnc-CDIPT-1	0.022186	2.08103	FLNA	0.00381721	3.29665	FAM107B	0.00290269	2.34181
XLOC_l2_012748	0.0222249	2.19198	NUDT18	0.00381795	2.85276	KATNAL2	0.00290508	-3.45116
C14orf79	0.0222326	-2.04666	VANGL1	0.00381948	4.32297	CUL4B	0.00290608	2.32868
ICAM5	0.0222803	-2.95647	LURAP1	0.0038221	2.50089	TAP1	0.00291499	2.89046
lnc-PNMA2-1	0.0223488	-2.44913	PIAS3	0.00382305	-2.1616	TMEM52	0.00291503	18.9799
CCL3L3	0.0224979	-2.07034	LINC-PINT	0.00383337	-2.20571	SNX2	0.00291578	5.42578
ARC	0.0225591	-3.77377	KDELR3	0.00383476	2.22653	MXI1	0.00291898	2.4752
DACT1	0.0225932	2.91272	CDCA7	0.00383493	-5.21534	ATL3	0.00292032	4.39891
HUS1B	0.0226222	2.24751	DRAP1	0.00383983	-2.89013	STAB2	0.00292188	60.3598
SYCE3	0.0226246	-2.21637	FLNB	0.00384438	2.00622	COL4A2	0.00292484	2.18397
XLOC_l2_009884	0.0226505	-2.47357	TUBA3FP	0.00384641	-2.2484	MAP1A	0.00292889	2.60663
lnc-ATP11B-1	0.0227655	-2.96299	KITLG	0.00384849	2.68393	DMD	0.00294231	10.3348
C1QTNF3	0.0227672	2.01933	AURKB	0.00385237	6.75541	OLFM2	0.00294614	13.5462
lnc-LRRC61-2	0.0227946	2.61513	ARSD	0.00385533	-2.27147	lnc-FZD4-1	0.00294662	-6.9773
FBXO27	0.0228197	2.29568	SRPK1	0.00386093	3.25374	PARP12	0.00294724	4.98146
ZNF488	0.0229377	2.41647	PSMB8-AS1	0.00386264	2.90119	PPL	0.00294765	2.7272
EFCAB1	0.0229676	-2.35622	HRH1	0.0038659	-2.67955	OIP5	0.00294773	14.629
TOX	0.023048	-2.37096	PAFAH1B3	0.00387021	-3.10954	FNDC4	0.00294889	-5.12935
COX8C	0.023075	-2.04291	TMEM35	0.00387201	3.24245	AK5	0.00295078	-5.29839
ARPIN	0.023159	-2.03009	XPO6	0.0038728	2.0053	OASL	0.00296424	-25.5681
SYT1	0.0233083	-2.82065	NOTCH2	0.00387696	2.41401	TBC1D31	0.00296779	-2.58916
EYS	0.0233291	2.76508	TWF2	0.00388368	-2.19538	CDC20	0.00296928	-14.478
FOS	0.0233341	-2.06652	BNC2	0.00388976	-2.92821	lnc-FZD5-1	0.00296961	3.0911
PRSS3P2	0.0233808	-2.30222	KBTBD3	0.0038901	-2.85111	CHTF18	0.00297135	-3.07191
lnc-KIAA0195-1	0.0234102	-2.57136	PGBD1	0.00389036	-3.21763	ATL1	0.00297359	7.05652
lnc-TMEM234-1	0.0234656	-2.3486	lnc-CCDC102B-8	0.00390691	3.46219	FAM72D	0.00297825	-3.92117
LOC101929689	0.0234699	-4.63322	PTCHD4	0.00391014	-3.55464	KRT17P5	0.00298141	2.66557
CCRN4L	0.023511	2.31092	FBXO41	0.00391603	-2.88193	LOC101929541	0.00298581	-2.8541
ZFYVE9	0.0235701	2.01242	LY96	0.00391622	3.24653	ALDH4A1	0.00298722	-2.66607
KCNB1	0.023595	-2.24261	lnc-ARPC2-1	0.00392005	-2.80635	PDLIM1	0.00299098	-5.52344
TENM2	0.0236132	-2.30695	ACTL6A	0.00392019	3.63234	XIRP2	0.00299375	285.368
lnc-FBN1-3	0.0236601	-2.63703	FAP	0.00392311	-3.32157	KCTD10	0.00299539	2.22098
lnc-AC005838.1-4	0.0239464	3.4218	HIST1H2AB	0.00392621	4.97184	ABTB2	0.00300391	3.72989
KDM1B	0.0240113	2.94801	ZMYM1	0.00392829	2.11064	PFKP	0.00300655	2.1788
lnc-AKR1C2-3	0.0240565	-3.86072	KIF20B	0.00393316	4.19606	ZNF446	0.00300747	-2.04146
LOC100505501	0.0240966	2.27636	PSRC1	0.00393837	5.51622	CASS4	0.00300996	2.74048
ANKRD20A11P	0.0241024	2.58212	CA5B	0.00393945	-5.58966	PTPLA	0.00301003	2.71948
DRAXIN	0.0241474	7.30393	SCN1A	0.00393967	-8.62021	NPHP3-AS1	0.00301091	-7.57416
LOC101927230	0.0242077	-2.16037	PIGK	0.00394021	-2.94002	MXD3	0.00301172	3.66814
lnc-MGST1-2	0.0243701	2.02133	CANT1	0.00394945	2.07627	LOC100507651	0.00301272	-12.5534
GATA6	0.0243905	-4.68338	TDRD9	0.0039499	-8.94133	DNMT3A	0.00301319	-2.51633
FAM151B	0.0244278	3.30215	E2F2	0.00395582	3.43955	AK4	0.00301737	-4.59681
XLOC_l2_008313	0.0245743	-2.73511	MYF5	0.00395898	-3.08613	FGFR1	0.00301745	-3.50191
BRSK1	0.0246809	2.88652	EPHX2	0.0039624	2.79176	PINK1	0.00302073	-3.01683
LINC00324	0.0247707	-2.45382	FAIM	0.00396792	3.49937	MYOZ1	0.00302957	-441.348
DNAH14	0.0248901	-2.17569	DYNC2H1	0.00396857	3.48163	MXD4	0.00303606	-2.49699
KCNF1	0.0248918	-2.70734	DOCK8	0.00397615	4.39946	CAP2	0.00303779	3.78988
MACROD2	0.0250507	-2.95929	SYT1	0.00397928	4.67253	IFT88	0.00303961	-2.73423
ZNF100	0.0250609	-2.98181	CHI3L2	0.00398424	2.44481	SCRG1	0.00304098	46.1377
lnc-ANP32A-2	0.0250658	2.3936	UNKL	0.00398612	2.66154	PLCL2	0.00304337	5.23004
UNC5B	0.025067	3.22977	MOK	0.00398802	2.75601	PACSIN2	0.00304478	2.06476
NTN5	0.0252982	-5.2307	RGS5	0.00398852	2.44005	FXR1	0.00304515	2.18212
KCNAB2	0.0253269	-2.61308	FOXL1	0.00398868	2.42674	LOC283737	0.0030474	24.0012
lnc-C9orf66-3	0.025351	-2.08541	FANK1	0.00398908	2.31564	BCRP2	0.00305139	3.82362
GPD1	0.0253523	-2.00668	FRMPD4	0.00398941	17.3338	HEY1	0.00305431	-4.9179
lnc-APOC3-2	0.0253818	-2.13511	PLK1	0.00399864	-9.84863	COL5A3	0.00305752	-9.78717
lnc-RBM11-2	0.0254544	-3.00891	PASK	0.00401305	4.31705	lnc-MOGAT1-1	0.00306074	5.32898
ERO1LB	0.025597	2.74856	IGFBP4	0.00401654	-3.19711	MYBPC2	0.00306795	-12.648
TMEM249	0.0256288	2.04929	PAPSS2	0.00401805	-2.69021	VAX2	0.00306921	2.55171
LCN15	0.0256617	2.4128	lnc-SETDB1-1	0.00402411	2.94954	DOCK7	0.0030701	2.72874
ESYT3	0.0256717	2.74224	HIST1H2AE	0.00402708	2.28765	TDRD1	0.00307224	-13.3231
SUV420H1	0.0258148	-2.26841	ZNF148	0.00402801	-4.29261	TEX30	0.0030758	2.46478
COL5A3	0.0258609	-3.83603	ZNF799	0.00402943	-2.34911	GLTSCR1L	0.0030765	3.38241
HAS1	0.0258964	-2.18616	LOC101929947	0.00403151	-4.91443	EFR3B	0.00308139	4.72827
lnc-GTF2A2-2	0.0259205	-2.00471	ICMT	0.0040426	2.34997	RNASEH2A	0.00308244	-4.7291
SH3D21	0.0261131	-2.22624	FOXF1	0.0040442	-4.87306	TGOLN2	0.00308616	2.43623
ROR1-AS1	0.0262207	-3.16147	DNAJC9	0.00404726	2.70014	CXCL13	0.00308877	-7.60262
UBQLNL	0.0262536	-2.865	SLC39A6	0.00404752	-2.31729	RAB13	0.003089	4.38315
PPP1R3G	0.0263114	2.23262	TRPT1	0.00404898	-2.1201	REEP2	0.00309249	-2.38587
LINC01117	0.0264251	-3.08515	HIST1H2AC	0.00404918	2.26102	SLC4A11	0.0030938	2.18982
NME5	0.0264944	-2.85829	FAM189B	0.00405405	-2.01066	MRAS	0.00309719	-3.02632
TRIM23	0.0265253	2.1119	TKT	0.0040566	2.05485	LEFTY2	0.00309876	-4.23378
GDAP1	0.0266583	-2.19516	NRCAM	0.00406506	-3.11292	HIST1H3D	0.00309985	16.7926
XLOC_l2_013873	0.0267088	-2.21463	lnc-BLID-1	0.00406537	-2.4449	LOC728392	0.00311023	2.06893
SP140	0.0267195	-4.12023	PKD2	0.00406896	-2.79433	IFITM4P	0.00311236	2.8932
XLOC_l2_009668	0.0267764	3.47506	DRAM1	0.00406976	-2.55821	CTNND1	0.00311274	2.65083
IL6R	0.0268177	2.7824	NPAT	0.00407906	-3.29041	PKP2	0.00311851	121.237
lnc-POLN-1	0.0268184	2.54114	FBXL4	0.00408042	-2.1855	TMEM42	0.00312065	2.1598
LOC100128727	0.0268924	-2.02313	ELK3	0.00408263	4.79208	SMIM14	0.00312185	4.38091
SLC22A13	0.0270211	-3.33387	KIF20B	0.00408416	-7.9572	LINC01152	0.00312201	4.44717
RTP4	0.0270324	-2.89062	HSPA13	0.00409476	2.58311	CENPQ	0.00312448	-6.62543
lnc-DTHD1-2	0.0270443	-2.57291	SPDL1	0.00409545	-2.89838	CARHSP1	0.00312764	3.32833
IL18BP	0.0271719	2.25569	PTPRG	0.00409983	-2.42756	SP110	0.0031289	-4.29964
AIF1L	0.0272311	-2.58826	HIST2H4B	0.00411612	2.42965	ENG	0.00313113	-3.06895
XLOC_l2_000384	0.0274835	3.11981	CRYL1	0.00411817	3.02167	MGME1	0.00313114	-2.3771
LOC102723989	0.0274936	-3.26302	SLC25A43	0.00412544	-3.37668	CLHC1	0.00313474	3.41299
MEF2C-AS1	0.0275229	-2.24138	lnc-TBL1Y-1	0.00412626	7.87225	SNHG23	0.00313568	5.93922
ZDHHC11	0.0276198	-2.05383	KIAA0408	0.00412859	2.57135	SNORD113-3	0.00313676	7.20002
MALL	0.0276698	4.62496	ULBP2	0.00413124	-3.37303	GTSE1	0.00314385	26.8674
B3GALT2	0.0278161	-2.92017	AKAP7	0.00413254	-2.69614	SV2A	0.00314427	-3.20625
HPCA	0.0280172	-2.66581	TRANK1	0.00413789	4.9903	HPCA	0.00314565	-4.46904
XLOC_l2_001875	0.028215	2.14536	DMKN	0.00413862	-4.09384	MMP15	0.00314814	4.59062
LOC283387	0.0282612	-2.1001	MT1X	0.00414062	-3.28311	PEG10	0.00315141	8.39221
SLC4A8	0.0283791	-2.80116	TCEAL6	0.00414138	-2.17362	SMIM5	0.00315233	10.2999
MYOT	0.0284567	-2.56631	TMEM194A	0.00415036	2.41033	SORT1	0.00315398	-7.32333
CCDC170	0.0286094	-2.24403	SERP2	0.00415901	4.10017	ANKRD46	0.00315455	4.30229
ASGR2	0.0287207	2.43212	HYAL2	0.00416533	2.28327	WDHD1	0.00315603	-5.71925
PTPRCAP	0.0287607	-3.9929	DHFR	0.00416558	2.46062	CXCL3	0.00315609	3.25362
LOC100129888	0.028863	2.08974	DUSP23	0.00416966	2.04746	ABI3BP	0.00315758	6.3389
XLOC_l2_015213	0.0288636	-2.33943	C14orf37	0.00417985	-3.09793	CDC42EP1	0.00315782	4.10097
TNFRSF19	0.0288664	2.6926	HDX	0.00418883	-3.94867	C5orf30	0.00315842	2.34035
MROH8	0.028927	-2.04106	LINC00327	0.0041938	3.48794	FUT8	0.00315906	2.2369
PCDH18	0.0290007	2.54903	PLXDC2	0.00419802	7.37913	GABPB2	0.00316107	2.54929
THNSL2	0.0291202	2.2564	TRNP1	0.00419827	-2.72744	TROAP	0.00316516	-19.5587
FRMPD1	0.0291608	-3.1336	C9orf72	0.00421468	2.90571	OR7E47P	0.00317868	2.0728
WFDC10B	0.0291918	-2.16809	ADAMTSL4	0.00422374	-2.53337	ADAM15	0.00317988	2.60277
XLOC_l2_011043	0.0292123	-2.05793	RECQL4	0.0042239	3.16387	POPDC2	0.00318045	9.24488
FAM43A	0.0292219	-2.00444	GSC	0.0042301	9.71897	AMPD1	0.00318194	-188.001
lnc-GARS-4	0.0292844	2.61517	CCDC176	0.00423179	-2.44555	ORC1	0.0031829	8.10934
LAD1	0.0293279	3.28462	CPA3	0.00423222	-8.82861	BORA	0.00318347	4.55787
PCDHB4	0.0293654	-4.57186	LINC00565	0.00423825	-4.13647	lnc-ZNF169-1	0.00318462	-2.57919
lnc-WRAP73-1	0.0294207	2.03113	IFITM10	0.00425133	2.88187	HLTF	0.0031882	5.00507
PAK6	0.0294385	-2.00114	FLJ42351	0.00425891	2.18834	RPA1	0.00319155	3.35075
lnc-NDFIP1-1	0.0297063	2.03091	CLSPN	0.00426202	-14.2087	GLIPR2	0.0031918	2.85149
MCMDC2	0.0297226	2.33968	ARF3	0.00426384	-2.71961	PNLIPRP3	0.00319218	-8.99766
GIGYF2	0.0297297	-2.05719	CEP192	0.00426709	2.31607	DCLK1	0.00319782	-4.50787
TMTC2	0.0300419	3.32286	TRIM56	0.00426719	2.16986	CHAC1	0.00319959	3.14087
LOC101929268	0.0300614	-2.09003	RFC2	0.00427562	2.2445	MPP4	0.00320313	-9.09992
CYP3A4	0.0302143	-3.49286	HOTAIR	0.00427575	-2.37044	NPIPB15	0.0032042	2.27025
lnc-UMODL1-1	0.0303446	8.00886	PARPBP	0.00428037	-4.3573	C16orf59	0.00320794	-3.48681
LINC00853	0.0303852	2.29162	EID3	0.00428176	5.16555	KIAA1324	0.00320891	4.01113
CCDC24	0.0303866	2.64207	THEM6	0.00429115	2.19134	FBXO36	0.0032117	-4.92244
LMOD3	0.0304043	2.78326	HELLS	0.00429713	5.07307	ROBO4	0.00321362	14.5278
MAML3	0.0305348	-2.14921	KRTAP1-1	0.00429967	-3.76136	SCARB1	0.0032153	-2.60916
lnc-NEIL3-3	0.0307231	2.00034	ETV7	0.0043008	3.97805	PIPOX	0.00321655	10.1944
lnc-CLASP2-1	0.0308899	-2.23165	TTC30B	0.00430134	2.36695	RGS17	0.0032177	9.99113
ZNF667-AS1	0.0309195	-2.10169	SEC22C	0.00431216	-2.30598	DUSP13	0.00321827	3.87049
PDGFB	0.0309544	-3.00036	DPY19L2P1	0.00431345	3.24557	PPP1R3F	0.00321898	-8.24959
XLOC_l2_013963	0.0309688	2.10144	MMP14	0.0043173	-3.61626	GINS1	0.00322268	-8.14987
APOL3	0.0310048	-2.70597	BRCA1	0.00432006	3.65866	C9orf3	0.00322725	2.41493
GMDS-AS1	0.031114	2.59255	HMSD	0.0043231	-8.33291	CYB5D1	0.0032296	2.30218
lnc-DBX1-3	0.031238	-2.18267	PYCARD	0.00432503	-5.82273	ENO1	0.00323524	-2.58456
LOC100130476	0.0315054	3.86255	PARD6B	0.00432566	3.34936	MACF1	0.00323541	-2.98839
LOC643406	0.0315433	-3.79079	LINC00933	0.00433762	-5.99425	CDC25C	0.00323579	-65.9471
C3orf67-AS1	0.0315573	2.34351	PLXNA4	0.00433792	-3.70705	GM2A	0.00323747	-3.05393
THEGL	0.031591	2.19253	ERO1L	0.00434491	2.4963	TMEM38A	0.00323978	24.3554
FAM126A	0.031593	4.32871	lnc-KIAA1217-1	0.00434719	26.0757	LMOD2	0.00324006	425.699
NANOG	0.0315992	2.67939	THOC3	0.00434809	-2.27953	ACO1	0.00324981	-4.36602
SCN4B	0.0317448	-2.55467	LOC388692	0.00435205	-3.81389	MAP3K5	0.00325354	-4.96802
ADAM21	0.031753	3.35821	SMC4	0.00435291	-3.85	RBBP9	0.00325521	-2.04979
SERP2	0.0317775	-3.24957	SLC22A18	0.00436115	2.17061	ARHGAP18	0.00325671	-3.54045
LOC100132111	0.0317783	2.43267	FAM72D	0.00436533	2.69197	TWSG1	0.00325748	-3.30419
CASS4	0.0318312	-2.33311	lnc-C2orf27B-3	0.00436635	2.83191	GJD4	0.00326287	3.93674
TEX19	0.0319326	-3.08364	PARP3	0.00437417	3.0719	SCN1A	0.0032661	-8.64906
MIR3654	0.0320504	-4.09179	TRANK1	0.00438215	3.53926	SIRT2	0.00327173	-3.62853
SLC1A4	0.0321629	-2.13526	CBX6	0.00438487	-2.82764	PARD6A	0.00327322	-3.56279
TTC36	0.0322259	2.38741	C17orf53	0.00438728	-7.56247	CEP41	0.00327519	3.70836
MDH1B	0.0323297	2.51562	CENPW	0.00438998	3.78412	DMTN	0.00328209	-4.91271
DUSP7	0.0323364	-2.28975	STAT6	0.00439508	2.87913	VAV2	0.00328271	-4.13747
lnc-RNF13-2	0.0324312	3.82656	LRR1	0.00439517	3.38184	PTK7	0.00328339	2.62286
GJB2	0.0326438	2.24846	GPR137C	0.00439616	2.15159	ITIH4	0.00328832	8.45965
HMCN1	0.0327274	2.35898	ALG9	0.00440415	2.00437	MTSS1L	0.00329037	-4.4952
PEX5L	0.0329891	-2.43697	POTEI	0.00441311	-2.08917	PITPNM3	0.00329322	11.973
CTNND2	0.0332122	-2.35073	B2M	0.0044157	2.28111	WIPF3	0.00329666	10.4304
MCM3AP-AS1	0.0333685	-3.13224	ZNF331	0.00441767	3.78903	DFFB	0.00330078	2.17925
CNNM2	0.0333754	2.36907	ARSE	0.00442489	2.38528	GPR153	0.00330913	4.35024
TIMP4	0.0335289	-2.07557	NAGS	0.00442607	2.31704	PGM1	0.00331664	2.04741
lnc-STAT6-1	0.0335613	-4.39572	RORC	0.0044272	2.10093	HOXA3	0.00331958	2.77256
C1S	0.0336068	-2.24986	DGKA	0.00443003	3.36915	VSIG10	0.00332135	4.21947
lnc-AF131215.4.1-1	0.0336218	2.67868	VAMP3	0.00443118	-2.80273	SGOL1	0.00332289	16.4413
lnc-CUBN-1	0.0336269	-3.42499	MARVELD1	0.00443164	-2.08118	ATP10A	0.00332329	20.05
KCNK7	0.0337383	-2.20339	TBX3	0.00443967	-3.31396	LOC102723817	0.00332809	-11.4896
KRTAP3-2	0.0337401	2.72231	MFI2	0.00444007	-4.14175	P2RX5	0.00333186	4.24021
PP13	0.0338055	-2.06579	FAM57A	0.00444119	3.76947	CD82	0.00333362	2.95454
MOK	0.0338593	-2.05057	LOC101929475	0.00444622	-11.6552	lnc-CBLB-6	0.00333466	10.2731
SNHG22	0.0340248	-2.87085	PDZD11	0.00445719	-2.14389	FNDC5	0.00333699	3.77833
MSX2	0.0340607	-2.12707	MAP3K12	0.00445906	-2.96779	RASL10B	0.00334681	2.79658
HIST1H1B	0.0340644	2.03882	LOC101929340	0.00447007	4.4536	MPC1	0.00335285	-3.53016
RPL36AP33	0.034134	3.13949	lnc-SETDB1-1	0.0044794	3.32262	FANCI	0.00335396	-11.2892
lnc-RPL31-1	0.034191	3.78087	PLEKHS1	0.00448158	3.48236	ISG20	0.00335488	-13.8492
CEMIP	0.0343367	-2.23489	FABP5	0.00448769	-2.38122	FABP5	0.00335542	-3.2865
lnc-C20orf187-2	0.0346475	-2.13292	PHLDA1	0.00448858	2.58297	CHRNG	0.00335545	-9.28135
TMEM74B	0.0347032	-3.56034	EFCAB1	0.00449099	-3.31624	lnc-PRKAA2-7	0.00335797	4.831
JAG2	0.034721	-3.18452	MAP3K3	0.00449502	2.26797	LOC729970	0.00336018	4.55441
GDNF	0.0347277	2.22881	JOSD1	0.00449628	2.12133	SBDSP1	0.00336084	2.70157
lnc-FAM53A-1	0.0349072	-2.32847	HIST2H2AC	0.00450198	-2.21218	PARP9	0.00336619	5.16884
CLDN2	0.034936	2.99439	PTBP1	0.00450324	-2.81649	ETV1	0.00336987	4.0385
BOLA3-AS1	0.035036	-3.32821	lnc-USP47-1	0.00450359	-5.17872	KCND2	0.00337014	-3.60247
RGS3	0.0350598	2.14904	BCORL1	0.00450546	-2.0053	OR12D3	0.00337078	-2.71041
SOX7	0.0350729	-2.18687	HTR7	0.00451222	-2.2031	PVR	0.00337731	3.49947
OGDHL	0.0351701	-3.10209	MAT2A	0.00451361	-2.53796	BBS2	0.00337778	-2.78469
ETNPPL	0.0351804	-3.04623	PSIP1	0.00451652	-3.14657	LINC00930	0.00337822	-2.68463
HCG9	0.0351975	2.00262	MAFF	0.00452426	-4.83984	CLEC18B	0.00337961	14.5034
lnc-AC110373.1-6	0.0352154	2.60642	LOC101928576	0.00452713	5.01162	BCL3	0.00337981	2.57288
LINC00899	0.0352268	-2.41408	PTGFR	0.00453627	4.15384	STX6	0.00338725	2.5342
THEM5	0.0352431	-3.39184	FN1	0.00453746	-2.014	HLA-DPA1	0.00338746	28.6911
ERI2	0.0352542	2.0114	ASPH	0.00454267	-2.0019	GFRA1	0.00338839	8.16981
lnc-IL4R-2	0.0353408	2.00836	GNB5	0.00454546	2.52669	C1orf87	0.00339047	-19.3521
RASL11A	0.0354021	2.11389	DEGS1	0.00454869	2.28844	NPR2	0.00339191	2.41357
AQP7P1	0.0354217	-4.73971	RASL10A	0.00455247	-7.16473	UNC45A	0.00340284	2.24984
C2orf16	0.0354507	-2.91222	TUBB	0.00455249	3.10301	SPDL1	0.00340591	-3.04495
lnc-CCDC71L-1	0.0354976	2.02624	DCAF6	0.00455282	-2.17794	ETV7	0.00340738	-15.8033
XLOC_l2_012319	0.0356351	-2.02811	ERLIN1	0.00456066	-2.33221	ZCCHC24	0.00341081	2.06757
LOC338963	0.0356535	-2.20325	CBR1	0.00456151	-2.43214	NUDT5	0.00341187	-2.48932
ZNF221	0.0356776	-2.48177	ASPH	0.00456412	3.36537	TIMELESS	0.00341887	3.00365
CYS1	0.035812	4.86742	PCOLCE2	0.00456917	-3.93033	XLOC_l2_001134	0.00342662	3.91609
DCD	0.0359449	3.90098	lnc-HSPA4-3	0.00457593	8.40861	TSPAN14	0.00342745	3.10097
ERCC5	0.0359871	-2.31007	PCNXL4	0.00458257	-2.2222	GOLPH3L	0.00342932	-2.52586
RPGR	0.0361705	-2.14065	XLOC_l2_014289	0.00458759	2.28691	MLIP	0.00343682	5.57598
lnc-UBXN4-2	0.0361796	2.4064	LOC102477328	0.0045903	7.04738	MRVI1	0.00343777	2.90107
PLCE1-AS1	0.036306	4.4152	ABHD14B	0.00460121	3.63096	CD70	0.00343781	11.5142
OBSCN	0.0366869	-3.19746	FANCD2	0.0046068	-8.21484	CD4	0.00343854	2.88153
LOC100996324	0.036763	-2.05169	lnc-ITGA2-1	0.00461029	3.74866	SHISA9	0.00343863	13.3006
RASSF5	0.0368295	-5.96534	ANK2	0.00461292	2.38602	SERINC2	0.00344073	-12.0708
lnc-SP140-4	0.0368708	-2.37951	MYO5A	0.00461416	2.86099	OR7A10	0.00344083	-6.50014
ARHGEF25	0.0368878	-2.31045	SCLY	0.00461898	-2.18533	SMTNL1	0.00344381	29.4577
lnc-SHPRH-2	0.0368917	-2.10161	LMF2	0.0046202	-2.51066	SLC16A2	0.00344972	2.45405
PTGDR2	0.0369316	-2.22538	PTGFRN	0.00462674	-2.91588	DMPK	0.00346027	4.2864
HIST4H4	0.0369809	-2.46609	ACPP	0.00463582	-4.57696	SUV39H1	0.00346098	5.02716
LOC101928152	0.0375022	2.03424	HIST2H2AB	0.00463735	2.24368	RACGAP1	0.00346161	19.0952
KANK3	0.0375821	2.10096	RECQL	0.00463762	2.45712	KIF1B	0.00346573	4.54375
lnc-COMMD2-1	0.0376889	-2.12556	TNFRSF9	0.00464058	-2.89359	LOC388692	0.00346921	-2.33201
SORBS2	0.0377036	-2.57479	NLRP3	0.00465234	-3.10261	PSIP1	0.00347085	7.04088
lnc-PSD4-1	0.0377183	-2.23646	PTPRF	0.00465323	-2.35534	MIEF2	0.00347103	2.25716
MROH1	0.0377215	-2.21575	LOC101926941	0.0046538	-2.36611	NEURL2	0.00347275	-6.77965
CRHR1-IT1	0.0378518	-3.18954	F3	0.00465784	-3.19491	HMGA2	0.00347352	2.71961
lnc-C3orf71-1	0.0380134	-2.17653	CENPN	0.00465809	-3.40604	LRRN3	0.00348133	5.06523
SPANXB1	0.0381039	-2.11772	POLD3	0.00466077	-3.93315	MAPRE3	0.00348185	-13.8968
PCDHGA5	0.0383693	-2.22375	UBE2S	0.00466265	-2.38292	CLIC2	0.00348186	-9.11453
ARMC2	0.0384696	-3.06712	HIST1H4J	0.00466773	-3.27694	HIST2H3A	0.00348201	-24.9071
LOC255187	0.0388052	-2.07338	HSPA1A	0.0046698	2.34648	PRKDC	0.00348364	2.04567
HOXB4	0.0388508	2.36051	CGREF1	0.00467148	-9.33733	C20orf196	0.00348501	3.20966
CYP2J2	0.0388654	2.75346	KLF4	0.00467285	-2.67865	THBD	0.00349038	9.89878
lnc-SYT1-2	0.0390654	-2.46054	PRR19	0.00467894	5.42753	HMOX1	0.00349302	3.81513
lnc-ROM1-1	0.039213	-2.09695	CREM	0.00467952	2.55215	SEC14L1	0.00349764	3.77314
SRGAP2-AS1	0.0395174	-2.18196	CYB5D1	0.00468594	2.4523	C1R	0.00350432	4.38148
PIK3IP1	0.0395213	2.02392	ASMTL	0.00468927	2.50626	PRR19	0.00350688	4.73909
SEC1P	0.0397325	2.44051	C11orf70	0.00469426	-3.15285	CCDC3	0.00350746	-41.9967
REXO1L2P	0.0397349	-2.08462	lnc-APBB1IP-1	0.00470065	5.98822	ST8SIA1	0.00351024	4.74504
PPIL6	0.0398517	-2.3551	ATR	0.00470333	2.3795	GFPT2	0.00351295	-13.4314
NKPD1	0.0399152	2.01706	IL33	0.00471031	-2.78811	ISYNA1	0.00351387	36.381
XLOC_l2_008203	0.0400766	2.22304	COLEC12	0.00471261	-3.99929	CNIH3	0.00351399	-5.0987
IHH	0.0401986	-2.00357	EPB41L1	0.00471341	-2.24288	LOC102724927	0.00351632	2.01964
lnc-SPATA9-1	0.0403725	2.62558	LOC257396	0.00472319	3.14373	RIN2	0.0035262	2.47175
DNAH5	0.0404358	2.00989	RANGAP1	0.00472732	2.02188	FGF13	0.00352685	8.50426
HERC6	0.0404591	-2.41549	SCN2A	0.00473088	-12.9969	ATP2C1	0.00352752	7.83876
LOC101927959	0.0405326	2.09393	WHSC1	0.00473208	2.63145	BNC2	0.00353053	-4.34319
HMGCL	0.0407019	-2.58089	SHOX2	0.0047365	3.19384	GOLGA7B	0.00353119	-7.91723
LOC100128494	0.0410166	-2.1547	DHRSX	0.00473743	-2.23141	lnc-ARSJ-1	0.00353175	-12.0676
lnc-TBX15-2	0.0410299	2.70692	STMN3	0.0047416	-3.96475	SIAE	0.00353527	3.30705
LOC102723958	0.0411616	-2.30057	BLID	0.00474568	-5.39321	CREBL2	0.00353909	-3.5998
RAB37	0.0414441	-2.03981	DOCK7	0.0047497	-2.45175	PRKAR1A	0.00353935	5.35455
LINC01094	0.0416301	2.11823	lnc-TTR-1	0.00475373	3.32676	CKAP2	0.00353979	3.33489
RAVER2	0.0416939	-2.29801	UNC45A	0.00475892	2.32411	FOXL2	0.00354268	4.6675
CDHR4	0.0417025	-2.63308	SLC16A9	0.00476635	-2.69743	CAPZB	0.00354386	-10.134
DLX4	0.0417278	-2.63705	IRAK4	0.00477368	3.52166	CENPL	0.00354388	-2.5019
LOC151657	0.0417568	3.08152	MGST2	0.004774	2.25037	PTPLAD1	0.0035546	-2.61323
CA5B	0.0417926	-2.27079	PRDX2	0.00477651	-2.95388	MIR99AHG	0.00355506	-3.52885
FXYD5	0.041863	2.34512	HSD17B11	0.00477847	-3.05787	FOXC2-AS1	0.00355646	-8.26058
CIDEA	0.0421851	2.38194	CNTLN	0.00478267	3.92146	lnc-USP35-1	0.00355794	-2.46206
PRUNE	0.042311	-2.25093	ACD	0.00478332	2.14831	AP2A2	0.00355852	2.28885
POU3F2	0.0423196	-2.10099	SHPK	0.00479721	-3.31314	SYT6	0.00357391	11.0092
LCA5L	0.0423908	-2.73639	SMYD2	0.0048008	-2.6805	TSPAN7	0.00357723	210.514
LOC100506136	0.0423978	-2.01431	CBLN2	0.00480598	2.47725	PLEKHS1	0.00358354	15.5534
lnc-FGF10-3	0.0425422	2.41799	LOC100133985	0.00481008	-2.16907	ODC1	0.00358551	2.13487
lnc-LSMD1-1	0.0426298	2.00174	CEP295	0.00481131	2.40931	DTWD1	0.00358884	2.48057
PTPLAD2	0.0426712	2.16008	STAMBPL1	0.00481521	2.55815	DLL3	0.00358904	-2.9718
SLC30A8	0.0427519	-8.21255	PYROXD2	0.00481914	-2.24346	HERC5	0.00359184	11.7221
CCDC85A	0.0428068	-3.16032	RBBP8	0.00482749	-2.57514	YOD1	0.00359648	2.06327
LOC101929007	0.0430442	4.09977	lnc-BLID-1	0.00483317	-2.58153	MYH6	0.00359984	85.6344
lnc-C9orf93-1	0.0431224	-2.55235	LINC01160	0.0048349	2.64276	PDE4DIP	0.00360212	4.05753
IL1A	0.0433951	-2.05934	LRRC6	0.00483827	2.5519	TMEM138	0.00360662	2.09178
XLOC_l2_000706	0.0436464	-4.50561	NTNG2	0.00484103	-2.75747	KIF23	0.00361105	6.07171
CDS1	0.0436465	-2.36671	TIAM1	0.00484285	-3.57125	BBOX1-AS1	0.00361484	-7.38331
lnc-INSC-3	0.0437122	2.00692	ZEB2	0.00485092	2.17595	TMEM132B	0.00361518	-17.2783
RFPL1S	0.0438767	-2.01394	LIF	0.00485778	3.82375	PCNA	0.0036204	-4.73895
lnc-TLR4-2	0.0442814	2.16123	CCDC24	0.00485957	4.18216	HOXB6	0.00362302	-3.09095
MSR1	0.0443854	-2.86288	PDE4B	0.00486111	-3.98015	CDK19	0.00362623	-5.84757
LOC101928858	0.044663	2.23259	FAM225A	0.00487185	-2.35845	SACM1L	0.00362657	2.62339
BEST3	0.0448262	-4.43411	BACE1	0.00487393	-2.13505	C1orf106	0.00363148	-17.0184
lnc-HDAC2-1	0.044841	-2.0347	TRIM47	0.00487415	-2.80921	RPL23AP7	0.00363318	-2.04146
WNT2B	0.0450467	2.30588	EXT1	0.00487577	-2.57842	MIPEP	0.00363875	2.10247
F2RL1	0.045295	3.26244	PCDH9	0.00488773	3.20465	CEP78	0.00364148	2.44215
LINC00669	0.0455756	-2.0573	SBSN	0.00489183	4.5625	WISP2	0.00364223	9.55838
ZCWPW2	0.0455829	-2.04636	MOV10	0.00489412	2.69447	RFC3	0.00364746	-5.21201
OR4C15	0.0457106	-2.30547	USB1	0.00489766	-3.25284	LOC101927604	0.00364821	2.93675
LOC101929149	0.0457931	-2.58373	XLOC_l2_014549	0.00490775	4.15568	CDT1	0.00365354	-11.5234
ZMIZ1-AS1	0.0458801	2.71082	VSIG8	0.00490927	3.39603	CTBP2	0.00365431	2.20656
LOC283887	0.04593	-2.20522	SLC24A1	0.00491499	2.3851	FRMPD4	0.00365664	6.09788
lnc-IBTK-3	0.0459595	-2.25805	MEA1	0.00492048	-2.48297	TFDP1	0.0036615	2.72755
ETV7	0.0459915	-2.54763	APBB1	0.00492366	-3.68164	lnc-EGLN1-1	0.00367189	2.28523
PDZD2	0.0460171	2.43055	PNPO	0.00492649	2.15303	RGS10	0.00367426	3.1838
lnc-AF165138.7.1-1	0.0461622	2.77318	TRIM25	0.00493279	-2.5369	PSMC3IP	0.00367437	7.32958
SMIM1	0.0461718	2.18375	IFI44L	0.00493379	2.07045	SLC6A9	0.00367813	-3.74096
ZNF474	0.0461998	-2.21355	METTL21B	0.00493603	4.14006	ADPRHL2	0.00368342	-2.06445
GPNMB	0.046571	3.03776	CORO2B	0.00493717	4.65242	C10orf76	0.00368754	-2.31678
lnc-TMEM65-3	0.046761	-4.59658	OTUD4	0.00493725	-2.23061	CYSLTR1	0.00368917	-7.9505
ZFYVE9	0.0467669	-2.84179	ANKRD35	0.00494105	-2.61412	ZFHX2	0.00369141	-4.86722
CD163	0.0467969	-2.83652	SLC26A7	0.00494219	6.77004	PTTG3P	0.00369154	6.96463
lnc-COL25A1-1	0.0470548	-2.34975	lnc-AP000769.1-1	0.00494255	-9.51929	HLA-DOA	0.0036941	61.289
lnc-ARHGEF5-2	0.0471565	2.00384	CDCA7L	0.0049568	3.18683	TMEM161B-AS1	0.00370175	-2.03881
FXYD2	0.0471592	2.27789	SPATA20	0.00496204	2.44504	TPRN	0.00370374	-2.04888
ANKRD42	0.0471791	-2.19649	CFAP36	0.00496375	2.25965	MANEA	0.00370569	-2.51522
LCE5A	0.0473604	-2.29091	lnc-FZD4-1	0.00496642	2.06765	CDC42	0.00371093	-9.19381
CACNA1H	0.0473625	-2.1839	DPH2	0.00496897	-2.00876	CCDC34	0.00371475	4.38766
CEP83-AS1	0.0474597	-2.24701	UNC119B	0.00497916	-2.59174	TMEM44	0.00371949	3.34439
ZSCAN23	0.0477442	2.27228	lnc-TMCO1-1	0.00498021	-3.21579	TMEM117	0.00372194	-3.70763
TCEB3C	0.0477448	2.3982	DEPDC1B	0.00498337	9.20008	HIST1H3F	0.00372213	-15.1414
ZC3H18-AS1	0.0477742	-2.97972	BAI2	0.00498437	-2.81794	TSPAN13	0.00372818	-11.3916
ADAMTS9	0.047881	-2.02301	MMD	0.00498749	-2.54892	MME	0.00373479	-6.41878
ASGR1	0.0479374	-3.236	HAUS6	0.00499333	-3.65691	ZIC4	0.0037403	-3.2755
lnc-BOLL-1	0.0480231	3.71272	DSEL	0.00500149	4.00548	TMSB15A	0.00374065	-12.095
LOC101929633	0.0480802	3.71932	FLJ32255	0.00500365	2.92448	IGFLR1	0.00374337	2.38888
lnc-SLCO2B1-2	0.0481606	-2.23244	LOC101928725	0.00500391	2.79131	NKIRAS2	0.00374396	-3.48771
CPXM1	0.0484747	-3.09428	WFDC21P	0.00500464	2.33942	GPATCH4	0.00374767	2.03385
NLRP10	0.0489226	-2.44868	C1orf220	0.00500837	-2.47869	LOC101926967	0.0037504	3.22704
lnc-SMC3-1	0.0490096	-2.87714	C21orf58	0.00502715	3.504	LOC101929494	0.00375339	-2.94164
lnc-JMJD7-PLA2G4B-2	0.0491452	-2.3075	LINC01121	0.00502722	-2.37187	RPAIN	0.00375876	2.22445
COLQ	0.0492606	-2.62565	TNFRSF14	0.00502913	3.56591	ANXA2P1	0.00376524	2.29167
lnc-LDOC1L-2	0.0492746	2.36496	OSMR	0.00503173	-3.44345	LAD1	0.00376553	32.4091
SCGN	0.0493831	3.37492	lnc-TMEM178-2	0.00503861	3.58619	KCNA7	0.00376648	12.4802
ALPI	0.0494084	-2.30379	GNPDA1	0.00504078	2.0393	ALDH3A2	0.0037665	3.56376
ZNF345	0.0494097	-2.21746	ITPKA	0.00504793	-2.81986	IL21	0.00376693	-9.94762
lnc-WDR60-7	0.0497576	2.13428	F2RL3	0.00505024	2.26566	LAMB1	0.00376941	-2.14652
LOC100506411	0.0499971	2.60069	RIN3	0.00505995	-2.27678	lnc-USP47-1	0.00377362	-2.62343
			CAMK1	0.00506429	-4.18658	FER1L4	0.00377826	3.52947
			CFAP36	0.00506599	-2.18813	MYL5	0.00378298	7.33256
			BRI3	0.00506605	-3.27795	HLA-DPB1	0.00378474	-19.9835
			CACNG7	0.00507542	-4.59985	UBE2J1	0.00378587	-2.20644
			H2AFJ	0.00507589	-3.13721	C1QTNF9B-AS1	0.00379121	-4.07134
			CYP1B1	0.00507842	-2.37935	JDP2	0.00379192	-2.65513
			MCM4	0.00508011	-2.81346	GLDN	0.00380302	-8.89705
			NEAT1	0.00508545	-4.47357	PYCR1	0.00380357	-3.94935
			C1QTNF1	0.00509248	3.57463	SLC44A1	0.00380448	-2.76034
			PRDM2	0.00509261	-2.25041	MICALL1	0.00380631	-2.22025
			lnc-ZNF8-1	0.00509617	2.02243	ZNF730	0.00380829	2.68751
			DPEP2	0.00509925	-2.42914	PLEKHO2	0.00380905	-3.50761
			SCARA3	0.00510081	4.56749	TWF1	0.0038104	-5.71518
			TXNIP	0.00510427	-3.39764	ZNF436-AS1	0.00381118	-3.41927
			TRAF6	0.00510604	2.23548	ATXN3	0.00381344	-2.22362
			TMEM60	0.00510627	2.04911	FZD6	0.00381681	5.68357
			EHBP1	0.00511836	2.09015	STIL	0.00382177	-10.53
			NTSR1	0.00512679	21.8598	NRP1	0.003822	-6.52219
			lnc-CDK17-1	0.00513079	4.89874	lnc-C13orf44-1	0.00382459	32.6261
			FBXO5	0.0051458	3.95103	APOBEC3C	0.00382867	2.8765
			LOC101927686	0.00514834	-2.5462	RASGRP3	0.00382964	4.50408
			DBF4	0.00515193	-2.77536	SCAMP2	0.00383453	2.48593
			RPL28	0.00515351	-2.62631	MSH5	0.00383594	3.25299
			KNTC1	0.00516823	6.73912	RSAD2	0.00383767	212.242
			ZFYVE28	0.0051736	3.85385	WFDC21P	0.00383833	-12.4937
			STAMBP	0.00517374	2.67258	RAET1E-AS1	0.00384621	3.29546
			BAX	0.00518149	2.13682	LINC01405	0.00384634	328.102
			lnc-AC074091.13.1-1	0.00518892	2.92697	HLA-DRB1	0.00385244	16.5511
			PHKG1	0.00518975	3.38349	lnc-HDAC9-3	0.00385591	-14.5666
			DIAPH3	0.00519048	-9.98491	AP1S1	0.00386237	-3.25666
			NPR2	0.0051958	2.54047	DUSP6	0.00386316	2.51063
			SERPINB8	0.00519779	3.98384	PGA3	0.00386359	-4.13579
			LOC100133331	0.00521298	-2.33406	SPATA7	0.00386819	-2.16032
			MYO19	0.00521457	2.47638	AGAP3	0.00386939	2.65768
			ADNP-AS1	0.00522743	3.42505	LOC100507054	0.00387068	7.7119
			C7orf60	0.00523141	3.0356	lnc-FARS2-2	0.00387168	4.07329
			lnc-GOLPH3L-1	0.00524189	-2.90044	LRRC56	0.00387454	-5.54662
			DIRAS3	0.00524211	-2.00198	RPL13P5	0.00387511	2.66482
			ERBB4	0.00524232	4.43096	TMEM60	0.00387784	-2.14018
			LINC01111	0.00525313	-14.5414	DEPDC1	0.00387793	-30.4175
			CPT1C	0.00525554	2.66361	lnc-SIK1-4	0.00388111	4.63104
			GTF2F2	0.00526232	-2.14875	TNXB	0.00388228	5.16314
			NRM	0.00526424	-2.45847	TIMP4	0.00389431	10.0644
			SCARA3	0.00527629	7.45613	ABCA3	0.00390541	-7.61143
			SEC62	0.00528369	-2.05399	SORBS2	0.00391119	-22.2776
			ZDHHC13	0.00528681	-2.46874	MYF5	0.00391424	3.4874
			MT1E	0.00528895	5.61633	NTSR1	0.00391565	-25.0901
			FUOM	0.00529168	2.3023	FLNA	0.00391618	2.29803
			lnc-OBFC2A-1	0.00530122	4.29376	PARPBP	0.00391702	4.52693
			EZH2	0.0053025	2.41617	NET1	0.00391803	2.39584
			lnc-SIX3-3	0.00530461	2.03273	HAUS1	0.00391944	2.40463
			HIST1H4H	0.00530509	-2.52821	KIF18A	0.00391963	8.26682
			C5	0.00530589	-2.09334	FBXW4	0.00392187	2.314
			KIAA1549L	0.0053069	7.51877	CAPG	0.00392389	-10.1673
			C6orf141	0.00531276	18.9845	PMEPA1	0.00393245	2.82458
			NLRP3	0.005323	2.66867	PTPN22	0.00393396	-13.2517
			IL24	0.00532312	-2.79648	lnc-GATAD1-2	0.00394187	2.72789
			NHLH2	0.00532601	-2.19731	ERI1	0.0039444	3.15509
			HIST1H4F	0.00532835	-2.5817	CCDC141	0.00394575	-2.68525
			HHLA3	0.00533108	-3.37641	APOL1	0.00394619	2.97899
			CEP97	0.00535136	2.31161	COL14A1	0.00394693	3.73399
			RNF213	0.0053542	-2.42727	STARD13-AS	0.00394803	17.1032
			GPR146	0.00535706	-3.08503	FAM102A	0.00394974	4.23989
			DAB2	0.00535759	-2.14553	GREM2	0.00395357	13.6029
			PLOD3	0.00536946	2.16585	ARSD	0.00396084	-3.09052
			COPZ2	0.00537054	-3.19588	LRRCC1	0.00396101	-4.18875
			S1PR5	0.00537075	6.26388	SPIRE2	0.00396125	4.68567
			lnc-CHSY1-5	0.00537413	-3.5169	CA11	0.00396538	8.95542
			PABPC4L	0.00538597	-2.9093	ALDOC	0.00396827	-2.1697
			lnc-DEC1-3	0.00538896	-4.7497	CERS1	0.00397102	-4.35535
			CDC25C	0.00539996	-11.4977	STOX2	0.00397601	-5.39834
			XLOC_l2_007656	0.00541125	-2.58741	RBMS3-AS3	0.00397786	5.98673
			lnc-KIAA1324L-1	0.00542361	-2.20571	SPTBN5	0.00398364	11.2247
			HIF1A	0.00543803	2.50504	RAPSN	0.00398671	3.6819
			NRROS	0.00543903	6.35134	SAA1	0.00398699	-11.5717
			LYPD6	0.0054399	3.65233	GYG1	0.00399621	-2.07091
			OLFML2B	0.00544272	-2.04727	HSDL1	0.00399809	2.25999
			ADAM17	0.00544395	2.45912	CCL20	0.00400538	8.55143
			CHTF18	0.00545139	-2.52786	CHRND	0.00400853	5.92822
			SH2D4A	0.00545847	2.35852	WSCD1	0.00401675	5.1916
			EBF3	0.00545884	2.29501	GSAP	0.00401857	-7.80758
			SLC22A13	0.00547051	2.68767	SPIC	0.00401993	6.70744
			PPAPDC2	0.00547056	2.35634	TMPO	0.00402098	-2.7609
			APCDD1L-AS1	0.00547196	2.86588	CHRDL1	0.0040211	17.8003
			FAM129A	0.00547425	2.0273	DCLK2	0.00402289	6.37983
			TIGD6	0.00547621	-2.22117	lnc-MARCKS-5	0.00402951	14.2246
			CTF1	0.00547768	2.28971	ABLIM1	0.00403429	13.2903
			TNFRSF10A	0.00547879	4.45936	HS3ST5	0.00403563	12.0244
			STX1A	0.00548393	3.28615	THSD4	0.00403725	5.20238
			SAMD3	0.005484	-4.55458	lnc-RESP18-1	0.00403751	6.17522
			BACE2	0.00548884	-2.39817	BCAS1	0.00403953	-48.9064
			PTPN18	0.00549262	2.07064	IMPG2	0.0040398	-8.05959
			lnc-SDCBP-1	0.00549419	-4.96954	GPX7	0.00404543	3.98026
			PDK3	0.00551006	4.21537	P3H2-AS1	0.00404878	3.30742
			GM2A	0.00551436	-2.66001	ZNF581	0.00405957	-2.05167
			TCTEX1D2	0.00551779	-2.2665	SARDH	0.00406195	-3.18649
			MAP3K2	0.00552091	2.33707	NIPAL3	0.00406378	-2.51774
			BUB3	0.00552153	-3.37487	NRL	0.00406494	3.11329
			NXPH1	0.00552303	2.50229	CDKN2A	0.00406686	-2.10538
			MXD3	0.0055305	2.44263	ADORA2B	0.00406688	2.55612
			SLC12A2	0.0055311	-2.10457	CORO2A	0.00406764	-5.53308
			ZFP90	0.00553738	2.44834	GRIN2D	0.00406859	-20.6732
			PRTFDC1	0.00554058	-3.7145	TXLNB	0.00407177	8.21514
			LPIN2	0.00554087	2.05281	CLSTN2	0.00407304	51.8233
			DNASE2	0.00555559	-2.00026	NXNL2	0.00407892	4.61008
			GRAPL	0.00555649	3.04118	FAM225A	0.00407897	2.67877
			CENPO	0.00556252	-4.87245	FOXO4	0.00408135	6.95807
			LINC00944	0.0055731	-2.55144	SUZ12	0.0040875	2.28361
			SSR4P1	0.00557875	2.5756	RAB34	0.0040907	2.21397
			PLD6	0.00559062	-2.56168	STK32C	0.00409556	3.54858
			XLOC_l2_015722	0.00559401	-2.23388	lnc-SIK1-2	0.00409711	-6.28404
			TPGS2	0.00559652	-2.23375	RASA4	0.00410007	3.60827
			CCDC34	0.00560184	-3.27292	HAPLN3	0.00410067	2.02371
			PCBP3-OT1	0.00560621	2.98756	DENND5B	0.00410076	-2.4191
			TJP3	0.0056266	3.69415	LOC102724948	0.00410124	5.98264
			HILPDA	0.00563187	2.02961	CSTB	0.004103	-2.13998
			C6orf132	0.00563434	-6.5315	LFNG	0.00410593	-7.56929
			KHDC1	0.00563607	2.30183	lnc-CITED2-1	0.00410919	-6.41895
			RAB11A	0.00563777	-2.73668	COL5A1	0.00411032	-4.7453
			RIPK1	0.00564743	2.08764	NRARP	0.00411186	-7.37728
			lnc-DHX37-10	0.00564849	-2.61266	CDCA4	0.00411339	-4.12572
			ATP6V1H	0.00564981	-2.18203	ITPRIPL2	0.00411706	-2.00074
			ADIRF	0.0056588	-3.40856	GNB3	0.00413129	2.42712
			MAP6	0.00567429	-3.69988	TTPAL	0.00413491	-2.924
			SH3D19	0.00568429	-2.63652	TMCO6	0.00413564	-2.38061
			JHDM1D-AS1	0.00568477	-2.41475	PLEKHG5	0.00413862	14.1029
			KIAA0753	0.00568483	2.03747	KIAA1549L	0.00414044	-5.55783
			ITGB4	0.00568665	7.63632	FTHL17	0.00414074	3.7521
			CASC2	0.00568848	3.09032	FLNC	0.0041425	3.62622
			BTN2A2	0.00569594	-2.33636	TMEM255B	0.00414424	5.73111
			CHRNA5	0.00570772	2.29919	STEAP2	0.00414568	6.22362
			FUCA2	0.00570876	-2.45871	UHRF1BP1	0.00415062	4.91483
			C6orf58	0.00570881	-2.36064	SYNGR1	0.00415155	3.18346
			lnc-NRL-3	0.00571332	-2.98761	ADAMTSL1	0.00415355	3.91818
			LMO3	0.00571368	2.97337	MAP3K8	0.00415578	5.23613
			lnc-FARS2-2	0.00571936	3.04664	CTSB	0.00415913	-3.56557
			NEK2	0.0057201	18.2853	DKK3	0.00417194	2.24244
			ANKRD42	0.00572584	3.28151	GYS1	0.00417319	-2.7103
			DONSON	0.00572725	2.19049	NAMPT	0.00417476	3.16905
			UHRF2	0.00572733	-2.9488	HAGH	0.00417911	-3.55147
			DZIP1	0.00572746	3.6317	MCU	0.00418484	2.91851
			SNUPN	0.00572975	-2.01227	RORA	0.00418516	2.27607
			ADTRP	0.00573527	-8.75876	NFASC	0.00418707	7.2114
			TTC39C	0.00574184	-2.09676	LINC01372	0.00418778	49.3781
			MX1	0.00574252	-2.74999	GYG2	0.00418828	-10.174
			LOC149351	0.0057464	-4.03683	PARP9	0.00419262	4.64609
			PYGB	0.00574937	-2.15781	WHSC1	0.00419424	-2.73477
			lnc-CSNK1A1-1	0.00576059	-3.00457	LOC645553	0.00419523	32.6914
			OSCP1	0.00576182	-2.45592	CCDC18	0.00419697	5.39324
			TSPAN5	0.00576653	-2.29125	KCNH2	0.00419981	63.4647
			SEMA6A	0.00576699	6.27483	POLD3	0.0042028	-4.96601
			XPR1	0.00578245	-2.0402	TBC1D1	0.00420984	-19.761
			LOC101928659	0.00579432	-3.39686	ELMO1	0.00421157	-6.30882
			MTFR2	0.00579712	14.0508	MBOAT2	0.00421598	2.08227
			TAPBPL	0.00580148	-2.02384	ACYP2	0.00421835	-2.06175
			LHX2	0.00580197	-3.07955	lnc-RP1-239B22.1.1-1	0.00422128	2.2235
			PPAPDC3	0.00581021	-2.20731	MFSD1	0.00422296	2.21745
			TREX1	0.00581864	-2.2474	OSBPL10	0.00422673	-3.44048
			DNM1L	0.00583007	-2.02915	LMCD1	0.00422865	5.72973
			DUSP22	0.0058305	-2.07365	SMC2	0.00423024	5.51533
			BCL3	0.00584144	-2.05096	EGR2	0.00423186	-11.1887
			CIART	0.00584272	5.07123	MYBL1	0.0042322	-5.88564
			LOC399815	0.00584875	6.65153	PLAC8	0.00423866	-2.5501
			BET1L	0.00585054	-2.03529	TRIM4	0.00423995	-3.74022
			CDADC1	0.00585306	4.14638	DNAJC9	0.00424192	-2.62815
			VSIG10	0.00586357	-3.16627	FRMD7	0.00424816	6.38528
			RPA1	0.00586598	-2.18955	HLA-DRB5	0.00425051	-19.0114
			RFWD3	0.00586657	-3.07393	INSR	0.0042516	2.74829
			ASGR1	0.00587638	-2.37472	SLA	0.00425282	6.27412
			PLXNB3	0.00588161	7.87833	LOC100507616	0.00425595	3.19352
			lnc-ANKRD11-1	0.00588303	3.21749	ZBP1	0.00426343	9.50522
			PIM2	0.00588361	2.29938	WFDC1	0.00426519	-13.6025
			LOC102724094	0.00588927	2.97841	SGK1	0.00426553	2.86381
			PABPC1L	0.0058909	-2.21622	CAPG	0.00426715	10.601
			XKR5	0.00589894	2.39681	LOC102723542	0.00426733	9.22967
			ME3	0.00590413	-2.11232	HLA-DPA1	0.0042699	20.1723
			YAP1	0.00591196	-2.23034	RNF26	0.00427241	2.40502
			NFATC4	0.00591375	-2.37956	TRIQK	0.00427258	3.81105
			PLEKHA2	0.00592177	-2.11282	IL32	0.00427479	-13.2014
			EFEMP1	0.00592822	2.89327	BCL2L11	0.00427745	-4.3562
			CLSTN1	0.00593024	2.30479	TRIB3	0.0042877	-3.60429
			CEP250	0.00593055	-3.00943	CCP110	0.00428776	3.37158
			XLOC_l2_009328	0.00593884	2.54394	CITED4	0.00429335	2.68946
			RFC3	0.00593889	3.50384	RBM28	0.00429608	-2.52634
			CTSL	0.00594994	-2.48805	RAD54L	0.00429765	-19.6217
			ROM1	0.00595401	2.32046	C1QTNF5	0.00430099	-5.55048
			MGME1	0.00595717	-2.00801	OR7G1	0.0043023	13.182
			GREM1	0.00596843	-3.0409	ROM1	0.00430241	3.61891
			lnc-STOML1-1	0.00597232	2.99255	NEDD4L	0.00430468	-2.5154
			ID1	0.00597421	-2.52818	PHLDA1	0.00430594	2.09699
			B4GALNT4	0.00597502	-4.12596	LINC00882	0.0043074	2.26399
			LPGAT1	0.00597997	2.06241	C1orf226	0.00430991	-7.4288
			UXS1	0.00599174	-2.03534	CNRIP1	0.0043127	-3.98508
			LOC101929552	0.00599238	-3.30259	HINT3	0.00431644	-2.39416
			PARP8	0.00599391	-2.2575	BIN3	0.00432242	-2.333
			IZUMO4	0.00599471	-2.08495	ATP2B4	0.00432426	3.11982
			ZBTB16	0.00599893	2.94242	PDLIM7	0.00433305	3.12553
			CLEC3B	0.00600554	2.70289	BAG2	0.00433476	2.32823
			EPHA2	0.00600617	-2.78848	H1F0	0.00433722	-4.02545
			lnc-C11orf39-3	0.0060091	2.99449	PTPRU	0.0043388	3.13787
			NSMCE4A	0.00601806	-2.06253	HSPA1A	0.00433976	-2.35915
			HIP1R	0.00602278	-2.94545	AK5	0.00434598	2.9731
			BSCL2	0.00602305	2.00461	RIOK3	0.00434641	3.25423
			ABHD6	0.00602679	-3.16241	COBL	0.00435365	29.2515
			lnc-RFC2-2	0.00603022	2.92489	ESPL1	0.00435759	5.02667
			CA11	0.00603927	5.28247	ADAMTS4	0.00435984	-2.98335
			C17orf67	0.00604182	2.6184	PRKCA	0.00436298	3.23698
			CENPK	0.00604538	8.79429	BEX1	0.00436408	5.92004
			HEG1	0.00604587	-2.18586	RNF217	0.00436436	-4.12361
			CLDN23	0.00605398	-2.44385	CYR61	0.0043655	4.80582
			TM7SF2	0.00605496	-3.99791	PAK1	0.00436876	3.18726
			SLC29A2	0.00605588	-4.40404	TGFBR2	0.00437393	-9.2017
			SSX4B	0.0060569	-4.98473	RAD54B	0.00437615	-4.82868
			WNT5A	0.00607204	2.85113	DTX4	0.00438226	-13.1308
			HLA-J	0.00608172	-4.36007	RAMP1	0.00438246	4.86925
			GPRASP2	0.00608581	-2.00657	CDCA7	0.0043895	6.17888
			FBXL8	0.00609175	-2.13077	PRRT3	0.00439275	-4.07485
			GYPC	0.00609753	2.04377	TEX11	0.00439284	-5.17335
			CHEK2	0.00609922	4.39043	NEAT1	0.0043937	-3.58769
			CNNM2	0.00610083	2.19133	C11orf70	0.00440492	-3.14193
			LRP10	0.00610815	-2.04146	LOC102723721	0.00441049	8.45673
			PML	0.00611698	-3.76279	ERCC6L	0.00441684	-26.9872
			ATAD5	0.00611745	6.3516	ERGIC1	0.00442153	-2.60145
			LSR	0.00611787	-2.15543	DLK1	0.00442232	162.683
			lnc-WDR27-1	0.00612508	2.04625	LOC101929514	0.00442662	-3.59822
			DCN	0.00613088	-3.11371	NUP205	0.0044294	-2.8062
			MGC72080	0.00613281	-2.03783	RFC4	0.00442944	3.55267
			OTX1	0.00613591	-2.14099	C4orf47	0.00443024	-3.14877
			KY	0.0061366	-4.4521	BLCAP	0.00443329	-5.60321
			PPIL6	0.00616263	-3.66766	DAZAP2	0.0044345	3.90106
			lnc-TRIM41-3	0.00616394	3.4659	LOC102723330	0.00444051	-5.12919
			DNAL1	0.00616427	-2.0367	CPZ	0.00444164	-5.65083
			NEK10	0.00616433	-2.5454	SPOCK2	0.00444476	-3.30983
			ATG4D	0.00616576	-2.13263	HIST1H3H	0.00444747	-10.0241
			CETN2	0.0061721	-2.17674	MAP4K4	0.0044478	2.6209
			HLA-DQB1	0.0061826	3.58717	CDO1	0.00444863	2.3273
			LINC00944	0.00619577	-4.33074	HIGD1A	0.00445973	-2.57404
			LRRC34	0.00619638	4.00641	AQP7P1	0.00446053	-14.6707
			FUT1	0.00619699	-3.97062	DIP2C	0.0044612	-4.35609
			FAM71E1	0.00620723	-2.38051	AOX1	0.00446233	5.15602
			MAPK7	0.00621104	2.80773	GTF2IRD2B	0.00446502	-4.08103
			LOC101927056	0.00621231	-2.63624	ARHGAP11A	0.00446648	-19.0524
			CEP72	0.00621651	-2.64181	SLC20A1	0.00446963	-5.68811
			C9orf9	0.00621954	-2.41134	FAH	0.00447368	2.6626
			SP100	0.0062212	3.72933	LYPD6	0.00447625	-4.7718
			MMP16	0.00622157	-3.28748	SMC3	0.00447973	-2.18172
			SCN8A	0.00622899	3.39593	TFF3	0.00448142	-36.2394
			PCNXL4	0.00623024	-2.06005	LINC00644	0.00448148	-4.8582
			TRIOBP	0.00623098	-3.34952	FAIM	0.0045024	3.72268
			LOC101928796	0.00624581	2.49344	ABCA1	0.00450265	2.51414
			lnc-DUSP4-4	0.00624629	-2.41606	ANXA2R	0.00450365	-6.37109
			AURKAPS1	0.00624672	-2.88438	ACVR2B	0.00450546	5.58119
			NFKBIA	0.00624801	-2.35028	CPEB4	0.0045064	2.84288
			TYMSOS	0.00626053	-4.59501	NCEH1	0.00450823	4.08731
			LRRCC1	0.00626434	-4.37179	EPN2	0.00451168	-2.30601
			ERI1	0.00626541	-2.32251	FABP3	0.00451478	55.303
			LRRC27	0.00626883	-2.06508	KATNB1	0.00451652	-3.15785
			PFKFB1	0.0062767	-3.09939	PDK3	0.00452145	2.91148
			RAI14	0.00628403	2.63737	C4B	0.00452213	-2.60577
			lnc-MORF4L1-2	0.00628501	-2.05002	KCNMA1	0.00452314	-5.46619
			LRRC8C	0.0062914	-3.95564	EREG	0.00452458	-19.1951
			LOC100507316	0.00629146	-2.41591	EZH2	0.00452722	-4.06639
			MINA	0.00629361	-2.05369	ASIC4	0.00452748	2.391
			ZAK	0.00630681	2.91043	FBN2	0.00453072	-2.58814
			LINC01137	0.00630909	2.13322	TPM3	0.004534	18.1481
			SUSD1	0.006313	-2.14814	HOXC-AS1	0.00453596	-2.5424
			ELF5	0.00631696	2.87089	PABPC1L	0.00453814	-2.15864
			CLU	0.00631737	2.6462	lnc-STT3B-1	0.00453885	2.59547
			FDXR	0.00631848	2.17071	DHFR	0.00455619	-2.15458
			ANKRD10	0.00632042	-2.04429	ALPK3	0.00455753	-3.46115
			GAREML	0.00632759	3.49712	MEGF10	0.00455848	-2.6218
			ALG10	0.00633303	2.17028	CASP2	0.0045599	-2.03722
			PSD3	0.00633326	2.4013	CMTM6	0.00456052	-2.40171
			HP1BP3	0.00634096	-2.37611	GFOD1	0.00457894	2.41621
			SKA3	0.00634609	9.50764	SUCLG2	0.00457962	2.64899
			MUC1	0.00635152	2.802	lnc-FLYWCH2-1	0.00457976	-2.17647
			lnc-ECEL1-2	0.00635323	5.07725	LOC101928880	0.00458787	-3.95051
			TARSL2	0.00635362	2.53072	HOXA6	0.0045923	-4.86695
			lnc-PTRH2-1	0.00635395	-3.56455	BOK	0.00459393	-2.23091
			SAMD4A	0.00636453	2.0939	MAP1LC3B	0.00459601	-2.01087
			ANKRD36B	0.00636478	2.33336	GATS	0.00459658	4.94907
			ZNF365	0.00636768	7.62246	PARP14	0.00460503	-8.61754
			SLMO1	0.00637754	2.05568	TGFB3	0.00460882	-4.70427
			INTS6-AS1	0.00637842	-2.00243	NPTX2	0.00460907	-3.37355
			CLN5	0.00639105	2.34718	MAGED2	0.00460967	2.21729
			ANXA2	0.00639386	-2.1116	LRRC20	0.00461014	2.0203
			SLC50A1	0.00640833	-2.49146	ODF2	0.00461627	2.11156
			TTC39B	0.00641171	-2.81019	NPC1	0.00462352	-2.99854
			MBD2	0.00641567	-2.52165	RFWD3	0.00462828	-2.73906
			C6orf226	0.00641867	2.26874	lnc-APLN-1	0.0046313	4.40525
			PSCA	0.0064379	3.28423	LOC101927686	0.00463181	-8.74243
			PML	0.0064423	-2.53708	ETV2	0.00463198	-3.1746
			CPNE9	0.00645513	-2.37397	ADAMTS8	0.00463477	-9.17558
			ADRA1B	0.00647155	2.13728	NTNG2	0.00464012	-3.72642
			ZGRF1	0.00648094	2.55332	lnc-ZNF366-2	0.0046411	4.93836
			ARHGEF10	0.00649405	-2.54577	TWIST1	0.00464314	4.84327
			ERAP2	0.00649502	-2.49845	NDUFV3	0.00465603	-2.28784
			CNTRL	0.00650282	2.67218	CCNDBP1	0.00465624	-2.14987
			LOC388849	0.00650309	3.92601	B3GNT5	0.00466143	4.34238
			BNC1	0.00651058	-2.78598	IFI44	0.00466333	2.54024
			KIF3C	0.0065114	-2.33952	METTL21B	0.00466644	-4.76206
			CHRDL1	0.00652916	-13.0355	CBX5	0.00466891	-2.57133
			CDK15	0.00653479	4.31243	MTMR6	0.00466918	2.08249
			lnc-NIF3L1-1	0.00653804	-2.15124	LINC01176	0.00466974	-3.37892
			HOXB7	0.00654434	-2.77224	LOC440896	0.0046728	-5.22971
			lnc-ZNF169-1	0.00654971	-2.18298	NINJ1	0.00467656	-2.34115
			lnc-CKAP2L-1	0.00655115	-3.31291	FKBP9	0.00467997	-2.60139
			ABCC3	0.00655356	-5.11621	PITX2	0.0046822	2.46405
			FLRT2	0.00657508	-2.32065	TCTEX1D2	0.00468411	-2.3206
			GALNT12	0.00657905	-9.07474	CPE	0.00468674	-4.83008
			TTTY14	0.00658196	2.03303	TCF19	0.00468709	7.93367
			lnc-FAM43A-2	0.00658332	3.52002	LGALS17A	0.00468836	-10.6757
			TOX2	0.00658493	-2.21427	SPAG16	0.00469425	3.1731
			COL8A1	0.00660219	2.3896	AHNAK	0.00471193	-4.38274
			AXL	0.00660547	2.61939	GNG11	0.00471618	-3.85167
			YDJC	0.00662782	2.28157	HIST2H3D	0.00471625	3.89431
			XLOC_l2_010916	0.0066306	-2.11594	MAP3K7CL	0.00472308	-9.40982
			SHC4	0.00663492	-2.82875	ADAMTSL1	0.00472312	-2.32612
			SPATA24	0.00664585	-2.48579	NRIP1	0.00472471	2.25358
			SMIM20	0.00665927	-2.0757	MYBL2	0.00472486	4.11633
			PCDH9	0.00666026	7.13058	STEAP1B	0.00472577	5.37511
			EPB41L4B	0.00666254	3.19558	DDB2	0.00472663	2.30655
			C11orf68	0.00667036	-2.92689	HSPA1B	0.00473024	-2.15074
			BEST1	0.00668172	3.17387	ST3GAL6	0.0047409	-5.69145
			LOC257396	0.00668676	-6.06556	PLD6	0.00474148	2.69212
			DENND5B	0.00668741	-2.20094	TLE1	0.00474163	3.94169
			CD55	0.00668846	-2.18366	ZNF302	0.00474279	-4.38847
			FRMD4A	0.00670217	2.21765	HELLS	0.00474454	-10.9203
			GALNT18	0.00670443	3.99567	CA13	0.00474455	3.75064
			ITGB1	0.0067083	-2.37567	ASB9P1	0.00475137	6.77565
			RELL1	0.00671422	2.3518	MSH2	0.00475248	-2.46472
			ABCC1	0.00672954	-2.50939	ERO1L	0.00475362	-2.01782
			NTM	0.0067308	-2.3256	NPDC1	0.00476249	-4.54949
			SNAI2	0.00673092	-3.59412	IDI1	0.00476287	2.34061
			SPEF1	0.00675171	-3.34604	RAB22A	0.00476384	3.32813
			C19orf40	0.00675395	2.52499	TLR6	0.00476397	5.29061
			RAB22A	0.00675789	-2.99209	ABCB6	0.00476403	2.12493
			LRRC49	0.00676888	-2.68457	ARID5A	0.00476482	3.49652
			LOC101929494	0.00677349	-3.22071	SCO1	0.00476555	2.11871
			C2orf81	0.00677455	-2.67594	CENPH	0.00476576	-6.60217
			NOVA1	0.00678961	-2.1229	FANCD2	0.0047666	-21.6541
			TMOD3	0.00679675	-3.2691	KCNB1	0.00477055	-13.1855
			ASPA	0.00679757	-3.34404	DTNA	0.00478177	3.64757
			DDB2	0.00679995	2.11047	C1orf233	0.00479034	-6.79226
			lnc-ST3GAL6-1	0.00680225	-2.75181	FLJ22447	0.00479422	-5.53057
			CTSS	0.0068048	-2.24021	NEFH	0.00479538	-3.08377
			B9D1	0.00682203	3.12952	RNF149	0.0047979	-2.15482
			lnc-PDHX-1	0.00682299	6.32848	CCNE2	0.00479906	14.1398
			lnc-C5orf39-1	0.0068233	-2.90523	LOC145837	0.00479911	14.2309
			ITGAX	0.00682373	-2.62635	BIN1	0.00480636	-5.82275
			DUSP18	0.00682581	-2.15854	ACOX2	0.00480654	-7.71682
			C1orf53	0.00684295	-2.07149	AZIN2	0.00480804	-3.05683
			GTF2IRD1	0.00684307	2.04302	RBFOX1	0.00480821	-8.70622
			FAM120C	0.00684557	2.13944	FAXDC2	0.00481484	-3.18518
			MRE11A	0.00684693	-2.4446	XLOC_l2_001011	0.00482148	-3.00644
			TNFSF12	0.00685477	2.94207	FERMT1	0.00482375	-6.50307
			FAM110A	0.00685903	2.61359	PARD6G	0.00482464	-3.67905
			OR2A42	0.00685933	2.88557	lnc-CAPRIN2-2	0.00482589	3.85436
			SPAG4	0.00686562	-2.76377	FNBP1	0.00482953	-2.39694
			SLC19A1	0.00687584	2.31899	ASF1B	0.00483532	15.4532
			PXK	0.00687775	3.42467	OSMR	0.0048368	-2.98447
			ZKSCAN7	0.00688886	2.9821	NRP1	0.00484167	2.65305
			C20orf196	0.00689004	-2.08307	C11orf70	0.00484387	-3.68676
			ZBTB25	0.00689705	-2.06906	PHF19	0.00484536	-2.13681
			TIMP1	0.00690319	-2.14429	ECHS1	0.00484752	-2.38731
			RABEP2	0.00691334	-2.93508	UGT2B7	0.00485561	2.4947
			PLD2	0.00691872	-2.89419	IKBIP	0.00485676	-2.25464
			SYDE1	0.00692347	2.98761	HSD17B2	0.00485994	3.72208
			TIGD1	0.00692514	-2.2694	KBTBD3	0.00486322	-3.72188
			lnc-EVX1-5	0.006936	2.07957	SNHG19	0.0048641	-3.72266
			LINC01152	0.00694592	-4.52124	ARF3	0.00487041	-3.21373
			AHNAK2	0.00695452	-2.45718	PRKCH	0.0048706	2.65021
			WDR11	0.0069606	2.07665	FEN1	0.00487381	-4.36225
			SDCBP	0.00697772	-2.35523	OLFML3	0.00487759	5.95469
			ZBTB4	0.00697832	2.1626	FXYD1	0.00488144	-29.9164
			KLRC4	0.00699118	-3.7218	RNF121	0.0048821	-2.81926
			EFCAB11	0.00700006	-3.12874	ARHGAP9	0.00488491	-7.72239
			LINC00930	0.00700037	-2.74335	SPRED1	0.00489005	-3.0068
			PRCP	0.00700529	2.30197	APOBEC3F	0.00489046	-2.78791
			CCP110	0.0070069	2.77367	CEP295	0.00489211	-2.25145
			PRKCQ	0.00701525	5.96884	ST8SIA4	0.00489345	-4.517
			ISM1	0.0070157	-2.71941	FBXL20	0.0048936	2.27779
			lnc-RP11-334E6.3.1-2	0.00701849	3.04452	LAMA3	0.00489384	-8.28834
			LOC100129550	0.00701953	2.49082	lnc-FNBP1L-1	0.00490773	-2.02678
			ANKDD1A	0.00702478	-4.31696	LOC102725171	0.00490979	2.48932
			TRIQK	0.00702603	-2.51108	GNS	0.00491065	2.71399
			EMB	0.00702805	-2.58343	TMEM98	0.00491184	2.33391
			TMPPE	0.00704381	-2.18906	lnc-CCDC64B-1	0.00491384	-4.99456
			ASCC3	0.00704909	2.09861	FLJ43315	0.00491498	5.97087
			SHROOM2	0.00705089	2.1885	COL4A6	0.00491688	3.14891
			PRSS53	0.007051	3.69189	CHMP5	0.00492022	-2.25806
			TTPAL	0.00706126	2.47095	NCAPD3	0.00492142	4.45251
			MAP3K6	0.0070617	2.15064	SULF1	0.00493066	-2.02272
			URAHP	0.00706979	5.55623	LTBP1	0.00493109	8.11833
			MCFD2	0.00707232	2.57463	RNF122	0.00493181	3.43018
			CYBB	0.00707978	-4.64093	SNORD114-3	0.00493484	-2.97737
			CCDC43	0.0070835	2.03713	TSPAN12	0.00493487	6.141
			EVC	0.00708654	2.6431	KCNJ12	0.00493736	2.69315
			HDAC9	0.00709514	-2.33201	CBFA2T3	0.00493758	5.0808
			APOBEC3F	0.00709757	2.86933	FHL2	0.00493878	3.80784
			FAM134B	0.00711261	2.84802	PLOD2	0.00493953	-2.18457
			C5orf34	0.00711357	-6.26624	LOC101927100	0.00494338	3.65046
			ZNF192P1	0.00712639	-2.54077	LINC01423	0.00494452	5.65503
			SNX29	0.00712895	-2.05952	PTPN18	0.00495426	2.02691
			TMSB4X	0.00714013	2.04561	SYNGR2	0.00496034	25.2511
			FAM162A	0.00714605	-2.38116	lnc-C2orf27B-3	0.00496088	-4.16659
			LOC100506974	0.00715099	-2.17887	CAMK2N2	0.00496218	-7.06636
			SHQ1	0.00715697	-2.35006	VRK1	0.00496333	-3.74692
			NXNL2	0.00716018	-7.5653	SCARA3	0.00496634	-5.47196
			SEC16B	0.0071726	-3.0276	AGAP2	0.00497028	-7.3092
			lnc-CDH16-2	0.00719219	5.24146	HTATIP2	0.0049733	2.28323
			SIRT5	0.00719327	-2.15751	SORBS1	0.00497487	-5.63913
			B3GNT5	0.00719499	3.96573	KYNU	0.00497602	-17.4637
			CCDC7	0.00720086	2.08624	NANOS3	0.00498571	3.04678
			MDM1	0.00720126	-2.02464	ANKRD44	0.00498832	12.3962
			HAS3	0.00722338	2.65346	XLOC_l2_009328	0.00498967	3.00378
			lnc-RNF152-1	0.00722862	4.78085	CNOT6L	0.00499211	2.5171
			CYB5B	0.00723591	-2.08255	DERL3	0.00499326	-2.54594
			lnc-RSPRY1-1	0.00723698	-2.30592	NRAP	0.00499349	-310.783
			BCHE	0.00723791	-2.30912	FRY	0.00499965	3.67434
			GAB3	0.00725173	-2.12077	WWTR1	0.00500003	-3.28621
			CAPRIN2	0.00725256	-2.53483	PRRG1	0.00500307	-2.63017
			SCARNA22	0.00725409	-2.10414	NCAM1	0.00500739	-23.0959
			FAM134A	0.00725452	-2.01477	TTC7B	0.00500796	-2.57321
			XLOC_l2_015441	0.00725542	2.71065	HDAC5	0.00500838	3.98796
			HOXC-AS1	0.00726585	2.36953	PRDM2	0.00502371	-3.36831
			FZD1	0.00727292	-2.28982	ZFP90	0.00502431	-2.54337
			REEP3	0.00727731	3.02764	CAPN3	0.00502733	-10.0021
			ZNF436-AS1	0.00729476	-2.14923	ZNF192P1	0.00503289	-5.66651
			GLMP	0.00729494	2.32996	DACT1	0.00503335	-10.1423
			ARL9	0.007299	-6.26389	NFE2	0.0050362	-14.7872
			QPCT	0.00731138	2.23818	FRMPD1	0.00503863	14.888
			lnc-TCF19-1	0.00731242	-2.70737	SAMD9L	0.00503929	-3.54635
			CTRB1	0.00731875	-3.69266	SHD	0.00504032	2.55322
			OR8B8	0.00731963	-2.31128	DPYD	0.00504036	5.97351
			lnc-EGLN1-1	0.00733051	3.03817	KIZ	0.00504193	2.10427
			EGFR	0.00733251	3.40397	UBE2D4	0.00504687	2.54956
			NF1	0.007336	2.02202	HIST1H2AI	0.00505213	-80.1099
			DIAPH2	0.00733937	3.52915	FRMD3	0.00505338	-6.45997
			RPL39L	0.00734113	3.00493	ECSCR	0.00505643	-4.37605
			NANOS3	0.00734474	-2.61826	lnc-SNURF-1	0.00506142	-2.4435
			DST	0.00734982	3.08838	HLA-DRA	0.00507159	47.8047
			HACE1	0.00735099	2.09011	PIK3C2B	0.00507372	14.3307
			FAXC	0.00735539	-4.31815	ENO2	0.00507688	3.24389
			EDARADD	0.00735551	2.71252	MRPL19	0.00508052	-3.39983
			NUDT7	0.00736214	2.44355	INHBA	0.00508345	4.70581
			VRK2	0.00736459	-2.33482	CSF1	0.00508635	2.06259
			lnc-C5orf27-2	0.00737468	6.30604	CEND1	0.00508984	-3.58346
			C8orf48	0.00737625	3.92542	TECTA	0.00509381	-4.47237
			STARD5	0.00738727	3.01239	NOTCH2	0.00509504	-2.61942
			SSH1	0.00741013	3.12508	DSCC1	0.00509573	5.85147
			SLC39A14	0.00741141	2.21085	FAM64A	0.00509594	25.5488
			lnc-NBPF16-4	0.00742079	2.68255	ADARB1	0.00509703	-2.64225
			MIS18BP1	0.00742332	-4.19188	AHNAK	0.00509813	2.0871
			PAPPA	0.00743086	2.67697	PM20D2	0.00509856	-7.30228
			XLOC_l2_004595	0.00743174	2.19547	SGSM3	0.00511091	-2.9653
			lnc-LRRC61-1	0.00745251	-2.8279	lnc-AGPAT2-2	0.00512153	-3.96156
			TBC1D12	0.00745698	2.27544	SLC28A3	0.00512225	3.5418
			EPHB4	0.00746046	2.55473	THY1	0.00512516	-26.8928
			CDKN2A	0.00746047	-2.0806	DIAPH3	0.00513705	17.2152
			LOXL1-AS1	0.00747437	-5.21568	ACTG1P20	0.00513794	2.02928
			NAGPA	0.00748541	-2.17478	MMP9	0.00513902	-16.4094
			SLC25A1	0.00748976	-2.31051	SP100	0.00513914	2.03915
			MMP2	0.00750625	-3.01533	LOC101928659	0.00514299	-3.38247
			ST6GALNAC6	0.00750693	-2.82316	ATP11C	0.00514309	-2.14426
			LIMK1	0.00751466	-2.40033	FAM50B	0.00514416	2.52924
			PRLR	0.00753521	-2.97944	SLAMF9	0.00514481	-2.17186
			lnc-EPHA4-3	0.00753848	2.39608	CLN6	0.00514722	-2.00012
			SNHG19	0.00754539	-2.92128	EMP1	0.00514817	3.20173
			STOM	0.00755665	2.28807	LRRC6	0.00515245	3.91593
			HTATIP2	0.0075594	-2.52986	BRF2	0.00515868	2.12222
			ARHGAP6	0.00756911	-2.59889	lnc-ELTD1-6	0.00517091	3.90511
			RUNX2	0.00756947	-4.45235	SALL2	0.00517182	4.57593
			GLYATL1	0.00758338	-4.66984	MSRB2	0.00517564	-2.03818
			DOCK5	0.00759183	2.71346	GXYLT2	0.005176	-2.45505
			NAMPT	0.00759352	-3.72123	lnc-PERP-2	0.00517661	2.15801
			XLOC_l2_015213	0.00759787	-2.30753	HLA-DRB4	0.00517875	18.23
			PTMA	0.00759801	-2.04987	HRH1	0.00517962	2.34576
			ZNF7	0.00760163	2.92391	lnc-FAM171B-1	0.00518479	2.40643
			PHACTR1	0.00760436	-2.47913	KCTD4	0.00518497	3.68728
			CROT	0.00761487	-4.24618	SNAP25	0.005193	4.3342
			KRTAP3-2	0.00762207	-4.05637	SULT1A2	0.00519694	-4.4857
			DAAM1	0.007626	3.0829	XRCC3	0.00519733	-3.54123
[truncated: 3,956 more rows]
